# Supplementary material for: Anatomical description of neornithine stomach with implications on neornithine stomach morphology
Source: J Anat. 2024 Aug 17;245(5):787–96. doi: 10.1111/joa.14123 (PMC11470792; doi:10.1111/joa.14123)
Supplement: Supplementary file 1 — Data S1. [file JOA-245-787-s001.zip]

Archive with 9 entries (9 files):
- joa14123-sup-0001-DataS1.csv
- joa14123-sup-0002-DataS2.nex
- joa14123-sup-0003-DataS3.R
- joa14123-sup-0004-FigureS1.tif
- joa14123-sup-0005-FigureS2.tif
- joa14123-sup-0006-TableS1.xlsx
- joa14123-sup-0007-TableS2.xlsx
- joa14123-sup-0008-TableS3.xlsx
- joa14123-sup-0009-TableS4.xlsx
