# Supplementary material for: Anatomical description of neornithine stomach with implications on neornithine stomach morphology
Source: J Anat. 2024 Aug 17;245(5):787–96. doi: 10.1111/joa.14123 (PMC11470792; doi:10.1111/joa.14123)
Supplement: Supplementary file 1 — Data S1. [file JOA-245-787-s001.zip › joa14123-sup-0001-DataS1.csv]

Taxa	Order	Stomach type	PM	GM	BM	Gizzard muscularity	DietCat	M. crassuss	Succus cranialis/caudalis	Gastric isthmus	Ventriculus position	Portio pylorica	proventriculus	centrum tendineum	Diet-Inv	Diet-Vend	Diet-Vect	Diet-Vfish	Diet-Vunk	Diet-Scav	Diet-Fruit	Diet-Nect	Diet-Seed	Diet-Plant
Accipiter_gentilis	Accipitriformes	B	1.595	1.53	593.5	0.002508866	VertFishScav	Thin	Absent	Evident	Normal	Absent	Small	Thin	0	0.9	0.1	0	0	0	0	0	0	0
Accipiter_nisus	Accipitriformes	B	0.565	0.49	179.5	0.002819253	VertFishScav	Thin	Absent	Evident	Normal	Absent	Small	Thin	0	1	0	0	0	0	0	0	0	0
Aethia_cristatella	Charadriiformes	A	0.165	1.26	145	0.008630952	Invertebrate	Thick	Present	Evident	Normal	Absent	Small	Thick	0.8	0	0	0.2	0	0	0	0	0	0
Aethia_pusilla	Charadriiformes	A	0.09	0.73	45	0.016222222	Invertebrate	Thick	Present	Evident	Normal	Absent	Small	Thick	1	0	0	0	0	0	0	0	0	0
Alauda_arvensis	Passeriformes	A	0.06	0.75	29	0.025862069	PlantSeed	Thick	Present	Evident	Normal	Absent	Small	Thick	0.4	0	0	0	0	0	0	0	0.4	0.2
Alcedo_atthis	Coraciiformes	B	0.055	0.39	24	0.016449184	VertFishScav	Thin	Absent	Evident	Normal	Absent	Small	Thin	0.3	0	0	0.7	0	0	0	0	0	0
Anas_acuta	Anseriformes	A	0.9	16	400	0.04	PlantSeed	Thick	Present	Evident	Normal	Absent	Small	Thick	0.2	0	0	0	0.1	0	0	0	0.2	0.5
Anas_crecca	Anseriformes	A	0.61	6.6	262	0.025955757	PlantSeed	Thick	Present	Evident	Normal	Absent	Small	Thick	0.3	0	0	0	0	0	0	0	0.2	0.5
Anas_penelope	Anseriformes	A	2.3	28	630	0.044444444	PlantSeed	Thick	Present	Evident	Normal	Absent	Small	Thick	0	0	0	0	0	0	0	0	0.2	0.8
Anas_platyrhynchos	Anseriformes	A	2.225	25.98	820	0.030976409	Omnivore	Thick	Present	Evident	Normal	Absent	Small	Thick	0.4	0	0.1	0.1	0	0	0	0	0.2	0.2
Anas_poecilorhyncha	Anseriformes	A	1.83	27.08	1035	0.026164251	PlantSeed	Thick	Present	Evident	Normal	Absent	Small	Thick	0.1	0	0	0	0	0	0	0	0.3	0.6
Anous_stolidus	Charadriiformes	A	0.9	1.2	159	0.00754717	VertFishScav	Thick	Present	Evident	Normal	Absent	Small	Thick	0.3	0	0	0.7	0	0	0	0	0	0
Apus_pacificus	Apodiformes	B	0.05	0.45	24.5	0.018060201	Invertebrate	Thin	Absent	Evident	Normal	Absent	Small	Thin	1	0	0	0	0	0	0	0	0	0
Ardea_cinerea	Pelecaniformes	C	5.74	5.39	1050	0.00512844	VertFishScav	Thin	Absent	Obscure	Normal	Present	Large	Thin	0.2	0.1	0.1	0.6	0	0	0	0	0	0
Asio_flammeus	Strigiformes	B	0.615	2.31	221	0.010427186	VertFishScav	Thin	Absent	Evident	Normal	Absent	Small	Thin	0	1	0	0	0	0	0	0	0	0
Bombycilla_garrulus	Passeriformes	A	0.115	1.17	67	0.017587749	Omnivore	Thick	Present	Evident	Normal	Absent	Small	Thick	0.3	0	0	0	0	0	0.5	0	0	0.2
Bonasa_bonasia	Galliformes	A	0.9325	6.46	373.73	0.017295959	PlantSeed	Thick	Present	Evident	Normal	Absent	Small	Thick	0	0	0	0	0	0	0.2	0	0.1	0.7
Bubulcus_ibis	Pelecaniformes	C	1.3	3.3	178	0.018539326	Invertebrate	Thin	Absent	Obscure	Normal	Present	Large	Thin	0.6	0.1	0.1	0.1	0	0.1	0	0	0	0
Bulweria_bulwerii	Procellariiformes	D	1.1	0.1	64	0.0015625	Omnivore	Thin	Absent	Evident	Relocated	Absent	Large	Thin	0.5	0	0	0.5	0	0	0	0	0	0
Buteo_buteo	Accipitriformes	B	1.65	2.48	507.5	0.005856764	VertFishScav	Thin	Absent	Evident	Normal	Absent	Small	Thin	0	0.9	0.1	0	0	0	0	0	0	0
Calidris_ruficollis	Charadriiformes	A	0.1	0.3	14	0.021428571	Invertebrate	Thick	Present	Evident	Normal	Absent	Small	Thick	0.6	0	0	0	0	0	0	0	0.4	0
Calidris_subminuta	Charadriiformes	A	0.04	0.31	20	0.0155	Invertebrate	Thick	Present	Evident	Normal	Absent	Small	Thick	0.7	0	0	0	0	0	0	0	0.3	0
Calonectris_leucomelas	Procellariiformes	D	5.2	1.5	428	0.003504673	Omnivore	Thin	Absent	Evident	Relocated	Absent	Large	Thin	0.5	0	0	0.5	0	0	0	0	0	0
Caprimulgus_indicus	Camprimulgiformes	B					Invertebrate	Thin	Absent	Evident	Normal	Absent	Small	Thin	1	0	0	0	0	0	0	0	0	0
Carduelis_spinus	Passeriformes	A	0.065	0.21	12.5	0.0175	PlantSeed	Thick	Present	Evident	Normal	Absent	Small	Thick	0.1	0	0	0	0	0	0.3	0	0.3	0.3
Cerorhinca_monocerata	Charadriiformes	A	1.473846154	2.93	387.46	0.007644273	VertFishScav	Thick	Present	Evident	Normal	Absent	Small	Thick	0.2	0	0	0.8	0	0	0	0	0	0
Cettia_diphone	Passeriformes	A	0.032727273	0.32	14.56	0.023554843	Invertebrate	Thick	Present	Evident	Normal	Absent	Small	Thick	1	0	0	0	0	0	0	0	0	0
Clangula_hyemalis	Anseriformes	A					Invertebrate	Thick	Present	Evident	Normal	Absent	Small	Thick	0.8	0	0	0	0	0	0.1	0	0	0.1
Coccothraustes_coccothraustes	Passeriformes	A	0.22	0.7	55	0.012727273	PlantSeed	Thick	Present	Evident	Normal	Absent	Small	Thick	0.1	0	0	0	0	0	0.2	0	0.3	0.4
Columba_livia	Columbiformes	A					PlantSeed	Thick	Present	Evident	Normal	Absent	Small	Thick	0.1	0	0	0	0	0	0	0	0.6	0.3
Corvus_corone	Passeriformes	A	0.655714286	6.96	460.43	0.01461452	VertFishScav	Thick	Present	Evident	Normal	Absent	Small	Thick	0.3	0.2	0.2	0	0	0.2	0	0	0.1	0
Corvus_macrorhynchos	Passeriformes	A	0.648666667	5.16	565.27	0.009271471	Omnivore	Thick	Present	Evident	Normal	Absent	Small	Thick	0.2	0.1	0.1	0	0	0.3	0.2	0	0.1	0
Cuculus_canorus	Cuculiformes	B	0.83	1.87	96	0.019479167	Invertebrate	Thin	Absent	Evident	Normal	Absent	Small	Thin	0.9	0	0	0	0	0	0.1	0	0	0
Cuculus_fugax	Cuculiformes	B					Invertebrate	Thin	Absent	Evident	Normal	Absent	Small	Thin	0.8	0	0	0	0	0	0.2	0	0	0
Cuculus_saturatus	Cuculiformes	B	0.4425	1.42	93	0.015243018	Invertebrate	Thin	Absent	Evident	Normal	Absent	Small	Thin	0.9	0	0	0	0	0	0.1	0	0	0
Delichon_urbicum	Passeriformes	A	0.07	0.4	17	0.023529412	Invertebrate	Thick	Present	Evident	Normal	Absent	Small	Thick	1	0	0	0	0	0	0	0	0	0
Dendrocopos_kizuki	Piciformes	B	0.05	0.29	20	0.0145	Invertebrate	Thin	Absent	Evident	Normal	Absent	Small	Thin	0.9	0	0	0	0	0	0.1	0	0	0
Dendrocopos_leucotos	Piciformes	B	0.115	0.92	99.5	0.00926846	Invertebrate	Thin	Absent	Evident	Normal	Absent	Small	Thin	0.7	0	0	0	0	0	0.2	0	0.1	0
Dendrocopos_major	Piciformes	B	0.11	0.83	62.78	0.013255033	Omnivore	Thin	Absent	Evident	Normal	Absent	Small	Thin	0.5	0.1	0	0	0	0.1	0	0	0.3	0
Dromaius_novaehollandiae	Palaeognathae	A	5.27	20.64	790	0.022011634	Omnivore	Thin	Present	Evident	Normal	Absent	Small	Thick	0.2	0	0	0	0	0	0.3	0	0.3	0.2
Dryocopus_martius	Piciformes	B	2.105	1.35	198	0.006818182	Invertebrate	Thin	Absent	Evident	Normal	Absent	Small	Thin	1	0	0	0	0	0	0	0	0	0
Egretta_garzetta	Pelecaniformes	C	0	3.04	301	0.013993813	Invertebrate	Thin	Absent	Obscure	Normal	Present	Large	Thin	0.6	0	0.2	0.2	0	0	0	0	0	0
Emberiza_spodocephala	Passeriformes	A	0.12	0.4	19	0.021052632	Invertebrate	Thick	Present	Evident	Normal	Absent	Small	Thick	0.7	0	0	0	0	0	0	0	0.3	0
Erithacus_akahige	Passeriformes	A	1.48	0.58	20	0.029	Omnivore	Thick	Present	Evident	Normal	Absent	Small	Thick	0.4	0	0.1	0.1	0	0.1	0.2	0	0.1	0
Falco_columbarius	Falconiformes	B					VertFishScav	Thin	Absent	Evident	Normal	Absent	Small	Thin	0.2	0.8	0	0	0	0	0	0	0	0
Falco_peregrinus	Falconiformes	B	0.635	3.98	695	0.005726619	VertFishScav	Thin	Absent	Evident	Normal	Absent	Small	Thin	0.1	0.8	0.1	0	0	0	0	0	0	0
Falco_subbuteo	Falconiformes	B	1	2.34	151	0.015419304	Invertebrate	Thin	Absent	Evident	Normal	Absent	Small	Thin	0.7	0.3	0	0	0	0	0	0	0	0
Falco_tinnunculus	Falconiformes	B	0.62	2.9	126	0.007671958	VertFishScav	Thin	Absent	Evident	Normal	Absent	Small	Thin	0.1	0.9	0	0	0	0	0	0	0	0
Fratercula_cirrhata	Charadriiformes	A					VertFishScav	Thick	Present	Evident	Normal	Absent	Small	Thick	0.3	0	0	0.7	0	0	0	0	0	0
Fulica_atra	Gruiformes	A	5.45	19.89	333	0.059996076	PlantSeed	Thick	Present	Evident	Normal	Absent	Small	Thick	0.1	0.1	0.1	0.1	0	0	0	0	0.3	0.3
Fulmarus_glacialis	Procellariiformes	D	0.225	1.39	385	0.00361039	VertFishScav	Thin	Absent	Evident	Relocated	Absent	Large	Thin	0.4	0	0	0.6	0	0	0	0	0	0
Gallinago_gallinago	Charadriiformes	A	0.210833333	1.29	69.5	0.019688312	Invertebrate	Thick	Present	Evident	Normal	Absent	Small	Thick	0.8	0	0	0	0	0	0	0	0.1	0.1
Gallinago_hardwickii	Charadriiformes	A	0.4	1.19	126.77	0.009367765	Invertebrate	Thick	Present	Evident	Normal	Absent	Small	Thick	0.6	0	0	0	0	0	0	0	0.4	0
Gallinula_chloropus	Gruiformes	A	4.25	5.8	169	0.034319527	Omnivore	Thick	Present	Evident	Normal	Absent	Small	Thick	0.2	0	0.1	0.1	0	0	0.2	0	0.2	0.2
Gallus_gallus	Galliformes	A	0.308571429	23	1415	0.0168704	Omnivore	Thick	Present	Evident	Normal	Absent	Small	Thick	0.3	0	0	0	0	0	0.2	0	0.2	0.3
Garrulus_glandarius	Passeriformes	A	0.2	3.68	112.29	0.043095656	Omnivore	Thick	Present	Evident	Normal	Absent	Small	Thick	0.4	0.1	0	0	0	0	0.3	0	0.2	0
Glareola_maldivarum	Charadriiformes	A	0.35	1.1	47	0.023404255	Invertebrate	Thick	Present	Evident	Normal	Absent	Small	Thick	1	0	0	0	0	0	0	0	0	0
Himantopus_himantopus	Charadriiformes	A	0.345	1.95	118	0.016590345	Invertebrate	Thick	Present	Evident	Normal	Absent	Small	Thick	1	0	0	0	0	0	0	0	0	0
Hirundapus_caudacutus	Apodiformes	B	0.615	2.87	115.3	0.025108729	Invertebrate	Thin	Absent	Evident	Normal	Absent	Small	Thin	1	0	0	0	0	0	0	0	0	0
Ixobrychus_sinensis	Pelecaniformes	C	0.17	0.55	79.5	0.00690779	Invertebrate	Thin	Absent	Obscure	Normal	Present	Large	Thin	0.8	0	0.1	0.1	0	0	0	0	0	0
Ixos_amaurotis	Passeriformes	A	0.1	0.99	80	0.012651822	FruiNect	Thick	Present	Evident	Normal	Absent	Small	Thick	0.1	0	0	0	0	0	0.7	0.1	0	0.1
Lanius_bucephalus	Passeriformes	A	2.37	0.88	41	0.021463415	Omnivore	Thick	Present	Evident	Normal	Absent	Small	Thick	0.4	0.2	0.1	0.1	0	0	0	0	0.2	0
Larus_crassirostris	Charadriiformes	A	0.5	4.33	362	0.011961326	VertFishScav	Thick	Present	Evident	Normal	Absent	Small	Thick	0.3	0	0	0.4	0	0.3	0	0	0	0
Larus_ridibundus	Charadriiformes	A	0.03	2.82	174	0.016206897	Invertebrate	Thick	Present	Evident	Normal	Absent	Small	Thick	0.7	0	0	0.2	0	0	0	0	0.1	0
Locustella_ochotensis	Passeriformes	A					Invertebrate	Thick	Present	Evident	Normal	Absent	Small	Thick	1	0	0	0	0	0	0	0	0	0
Loxia_curvirostra	Passeriformes	A	0.085	0.1	30	0.003333333	PlantSeed	Thick	Present	Evident	Normal	Absent	Small	Thick	0.2	0	0	0	0	0	0	0	0.3	0.5
Luscinia_calliope	Passeriformes	A	0.93	0.68	24.5	0.028809524	Invertebrate	Thick	Present	Evident	Normal	Absent	Small	Thick	0.8	0	0	0	0	0	0	0	0	0.2
Megaceryle_lugubris	Coraciiformes	B	1.44	3.52	234	0.015042735	Omnivore	Thin	Absent	Evident	Normal	Absent	Small	Thin	0.5	0	0	0.5	0	0	0	0	0	0
Mergus_serrator	Anseriformes	A	2.8	4.5	865	0.005202312	VertFishScav	Thin	Present	Evident	Normal	Absent	Small	Thick	0.2	0	0	0.7	0	0	0	0	0	0.1
Milvus_migrans	Accipitriformes	B	0.2	6.54	927.5	0.007168063	VertFishScav	Thin	Absent	Evident	Normal		Small	Thin	0	0.1	0.1	0.1	0	0.7	0	0	0	0
Monticola_solitarius	Passeriformes	A	0.66	1	60	0.016666667	Omnivore	Thick	Present	Evident	Normal	Absent	Small	Thick	0.4	0.1	0.2	0	0	0	0.2	0	0.1	0
Ninox_scutulata	Strigiformes	B	2.65	3.06	210	0.014571429	Invertebrate	Thin	Absent	Evident	Normal	Absent	Small	Thin	0.6	0.2	0.2	0	0	0	0	0	0	0
Nycticorax_nycticorax	Pelecaniformes	C	0.438333333	2.25	488	0.004610656	VertFishScav	Thin	Absent	Obscure	Normal	Present	Large	Thin	0.3	0.2	0.3	0.2	0	0	0	0	0	0
Oceanodroma_furcata	Procellariiformes	D	0.39	0.15	49.83	0.002993441	Invertebrate	Thin	Absent	Evident	Relocated	Absent	Large	Thin	0.6	0	0	0.3	0	0.1	0	0	0	0
Oceanodroma_leucorhoa	Procellariiformes	D	1	0.13	54.33	0.002519243	Omnivore	Thin	Absent	Evident	Relocated	Absent	Large	Thin	0.5	0	0	0.3	0	0.2	0	0	0	0
Oceanodroma_matsudairae	Procellariiformes	D	1.05	0.1	56	0.001785714	Invertebrate	Thin	Absent	Evident	Relocated	Absent	Large	Thin	0.6	0	0	0.3	0	0.1	0	0	0	0
Oceanodroma_tristrami	Procellariiformes	D	0.295	0.22	86	0.00255814	Omnivore	Thin	Absent	Evident	Relocated	Absent	Large	Thin	0.5	0	0	0.5	0	0	0	0	0	0
Otus_lempiji	Strigiformes	B	0.54	1.31	161	0.008739754	Invertebrate	Thin	Absent	Evident	Normal	Absent	Small	Thin	0.9	0.1	0	0	0	0	0	0	0	0
Otus_scops	Strigiformes	B	0.015	1.76	73	0.024109589	Invertebrate	Thin	Absent	Evident	Normal	Absent	Small	Thin	0.8	0.1	0.1	0	0	0	0	0	0	0
Parus_ater	Passeriformes	A	0.024166667	0.12	7.33	0.01682209	Omnivore	Thick	Present	Evident	Normal	Absent	Small	Thick	0.4	0	0	0	0	0.1	0	0.1	0.2	0.2
Parus_major	Passeriformes	A	0.06	0.16	12.58	0.01319955	Omnivore	Thick	Present	Evident	Normal	Absent	Small	Thick	0.4	0	0	0	0	0.1	0.2	0.1	0.2	0
Parus_varius	Passeriformes	A	0.055	0.18	17.5	0.010065789	Invertebrate	Thick	Present	Evident	Normal	Absent	Small	Thick	0.7	0	0	0	0	0	0.1	0	0.2	0
Passer_montanus	Passeriformes	A	14.71	0.37	14.5	0.03077381	PlantSeed	Thick	Present	Evident	Normal	Absent	Small	Thick	0.4	0	0	0	0	0	0	0	0.6	0
Pavo_cristatus	Galliformes	A	12.27	74.17	4500	0.016482222	PlantSeed	Thick	Present	Evident	Normal	Absent	Small	Thick	0.3	0	0	0	0.1	0	0	0	0.4	0.2
Phalacrocorax_capillatus	Suliformes	C	11.77	4.07	1720	0.002366279	VertFishScav	Thin	Absent	Obscure	Normal	Present	Large	Thin	0	0	0	1	0	0	0	0	0	0
Phalacrocorax_carbo	Suliformes	C	0.0425	9.09	1295	0.008611464	VertFishScav	Thin	Absent	Obscure	Normal	Present	Large	Thin	0.1	0	0.1	0.8	0	0	0	0	0	0
Phalaropus_lobatus	Charadriiformes	A	2.9	0.36	31.75	0.012271018	Invertebrate	Thick	Present	Evident	Normal	Absent	Small	Thick	0.8	0	0	0	0	0	0	0	0.2	0
Phasianus_versicolor	Galliformes	A	11.39	21.7	1285	0.01688716	PlantSeed	Thick	Present	Evident	Normal	Absent	Small	Thick	0	0	0	0	0	0	0.4	0	0.4	0.2
Phoebastria_immutabilis	Procellariiformes	D	0.1	2	1275	0.001568627	Invertebrate	Thin	Absent	Evident	Relocated	Absent	Large	Thin	0.7	0	0	0.3	0	0	0	0	0	0
Phoenicurus_auroreus	Passeriformes	A	0.01625	0.4	18	0.022222222	Invertebrate	Thick	Present	Evident	Normal	Absent	Small	Thick	0.6	0	0	0	0	0	0	0	0.3	0.1
Phylloscopus_borealis	Passeriformes	A	0.014285714	0.14	8.83	0.016000089	Invertebrate	Thick	Present	Evident	Normal	Absent	Small	Thick	1	0	0	0	0	0	0	0	0	0
Phylloscopus_borealoides	Passeriformes	A	0.016	0.17	8.03	0.023231382	Invertebrate	Thick	Present	Evident	Normal	Absent	Small	Thick	1	0	0	0	0	0	0	0	0	0
Phylloscopus_coronatus	Passeriformes	A	0.5	0.15	7.91	0.019373377	Invertebrate	Thick	Present	Evident	Normal	Absent	Small	Thick	1	0	0	0	0	0	0	0	0	0
Picus_awokera	Piciformes	B	0.515	1.5	115	0.013043478	Invertebrate	Thick	Absent	Evident	Normal	Absent	Small	Thin	0.7	0	0	0	0	0	0.2	0	0.1	0
Picus_canus	Piciformes	B	0.3	1.33	126	0.010583859	Invertebrate	Thin	Absent	Evident	Normal	Absent	Small	Thin	0.7	0	0	0	0	0	0.1	0.1	0.1	0
Pluvialis_fulva	Charadriiformes	A	1.3	2.1	115	0.01826087	Invertebrate	Thick	Present	Evident	Normal	Absent	Small	Thick	0.7	0	0	0	0	0	0.1	0	0.1	0.1
Podiceps_nigricollis	Podicipediformes	A	1.323333333	4	180	0.022222222	Invertebrate	Thick	Present	Evident	Normal	Absent	Small	Thick	0.8	0	0.1	0.1	0	0	0	0	0	0
Pterodroma_hypoleuca	Procellariiformes	D	3.303333333	0.48	134	0.00368858	VertFishScav	Thin	Absent	Evident	Relocated	Absent	Large	Thin	0.2	0	0	0.8	0	0	0	0	0	0
Puffinus_pacificus	Procellariiformes	D	4.93	0.66	343	0.001895676	VertFishScav	Thin	Absent	Evident	Relocated	Absent	Large	Thin	0.3	0	0	0.7	0	0	0	0	0	0
Puffinus_tenuirostris	Procellariiformes	D	0.49	2.77	400	0.006925	VertFishScav	Thin	Absent	Evident	Relocated	Absent	Large	Thin	0.3	0	0	0.7	0	0	0	0	0	0
Rallus_aquaticus	Gruiformes	A	0.010833333	3.11	138	0.022536232	Omnivore	Thick	Present	Evident	Normal	Absent	Small	Thick	0.2	0.2	0.1	0.1	0	0	0.1	0	0.1	0.2
Regulus_regulus	Passeriformes	A	0.29	0.11	6.17	0.019763889	Invertebrate	Thick	Present	Evident	Normal	Absent	Small	Thick	1	0	0	0	0	0	0	0	0	0
Scolopax_rusticola	Charadriiformes	A	0.346153846	1.89	262.15	0.007420607	Invertebrate	Thick	Present	Evident	Normal	Absent	Small	Thick	0.7	0	0	0	0	0	0.1	0	0.1	0.1
Sterna_fuscata	Charadriiformes	A	0.9	1.2	111	0.010810811	VertFishScav	Thick	Present	Evident	Normal	Absent	Small	Thick	0.2	0	0	0.7	0	0.1	0	0	0	0
Streptopelia_orientalis	Columbiformes	A	0.545	6.12	234.5	0.026215987	PlantSeed	Thick	Present	Evident	Normal	Absent	Small	Thick	0	0	0	0	0	0	0.2	0	0.4	0.4
Strix_uralensis	Strigiformes	B	1.861666667	4.97	460.67	0.009270493	VertFishScav	Thin	Absent	Evident	Normal	Absent	Small	Thin	0.1	0.9	0	0	0	0	0	0	0	0
Struthio_camelus	Palaeognathae	A					PlantSeed	Thick	Present	Evident	Relocated	Absent	Small	Thick	0.1	0	0	0	0.1	0	0	0	0.3	0.5
Treron_sieboldii	Columbiformes	A	1.113333333	6.75	230.33	0.030090458	FruiNect	Thick	Present	Evident	Normal	Absent	Small	Thick	0	0	0	0	0	0	1	0	0	0
Turdus_naumanni	Passeriformes	A	0.1	0.8	52	0.015384615	Invertebrate	Thick	Present	Evident	Normal	Absent	Small	Thick	0.6	0	0	0	0	0	0.4	0	0	0
Turdus_pallidus	Passeriformes	A	1.9	0.3	84	0.003571429	Invertebrate	Thick	Present	Evident	Normal	Absent	Small	Thick	0.6	0	0	0	0	0	0.2	0	0.2	0
Uria_aalge	Charadriiformes	A	1.52	5.68	585	0.009709402	VertFishScav	Thick	Present	Evident	Normal	Absent	Small	Thick	0.1	0	0	0.9	0	0	0	0	0	0
Uria_lomvia	Charadriiformes	A	2.78	8.38	700	0.011971429	VertFishScav	Thick	Present	Evident	Normal	Absent	Small	Thick	0.2	0	0	0.7	0	0	0	0	0	0.1
Urosphena_squameiceps	Passeriformes	A	0.017777778	0.17	8.4	0.020271222	Invertebrate	Thick	Present	Evident	Normal	Absent	Small	Thick	1	0	0	0	0	0	0	0	0	0
Zoothera_dauma	Passeriformes	A	0.255714286	2.01	126.71	0.016835718	Invertebrate	Thick	Present	Evident	Normal	Absent	Small	Thick	0.8	0	0	0	0	0	0.2	0	0	0
Zosterops_japonicus	Passeriformes	A	0.005	0.07	6	0.010833333	FruiNect	Thick	Present	Evident	Normal	Absent	Small	Thick	0.4	0	0	0	0	0	0.3	0.3	0	0
