# Supplementary material for: Anatomical description of neornithine stomach with implications on neornithine stomach morphology
Source: J Anat. 2024 Aug 17;245(5):787–96. doi: 10.1111/joa.14123 (PMC11470792; doi:10.1111/joa.14123)
Supplement: Supplementary file 1 — Data S1. [file JOA-245-787-s001.zip › joa14123-sup-0002-DataS2.nex]

#NEXUS

[Tree distribution from: "The global diversity of birds in space and time; W. Jetz, G. H. Thomas, J. B. Joy, K. Hartmann, A. O. Mooers, doi:10.1038/nature11631]
[Subsampled and pruned from birdtree.org on 2020-11-19T02:31:36Z ]
[Data: "Ericson All Species" (see Jetz et al. 2012 supplement for details)]

BEGIN TREES;
	TREE tree_3849 = ((((((((Anas_poecilorhyncha:0.07486369527,Anas_platyrhynchos:0.07486369527):2.2687167447700003,Anas_acuta:2.34358044):0.18539163244999998,Anas_crecca:2.528972072):0.9606265902,Anas_penelope:3.4895986633000002):3.824962616025,(Clangula_hyemalis:5.862872615100001,Mergus_serrator:5.86287261579):1.4516886635):70.5662058728,((Pavo_cristatus:19.714738988,Gallus_gallus:19.7147389846):1.481360821,(Bonasa_bonasia:16.008166359900002,Phasianus_versicolor:16.0081663596):5.187933446):56.684667339899995):27.53481741,((((((((((Bulweria_bulwerii:32.488694549,((Puffinus_tenuirostris:12.140417181,Puffinus_pacificus:12.140417181):12.085405224999999,Calonectris_leucomelas:24.225822402):8.2628721392):7.436365073,Pterodroma_hypoleuca:39.925059619):5.561019704,Fulmarus_glacialis:45.48607932):14.54803333,Phoebastria_immutabilis:60.034112650999994):8.53209538,(((Oceanodroma_tristrami:16.87975231,Oceanodroma_leucorhoa:16.879752312):8.525101463,Oceanodroma_matsudairae:25.404853771):7.829575007,Oceanodroma_furcata:33.23442878):35.331779244):4.3704182,(Phalacrocorax_carbo:15.367066230999999,Phalacrocorax_capillatus:15.367066228099999):57.56956000623):1.544099661,((Egretta_garzetta:34.187332096000006,((Bubulcus_ibis:18.47668872,Ardea_cinerea:18.4766887233):12.28479269,Nycticorax_nycticorax:30.761481413):3.425850688):11.97232028,Ixobrychus_sinensis:46.1596523785):28.321073503999997):3.51900278,(((Rallus_aquaticus:35.369819646,(Gallinula_chloropus:14.956350256,Fulica_atra:14.9563502565):20.4134693869):34.4732975351,Podiceps_nigricollis:69.84311717599999):5.207139104,(((((Scolopax_rusticola:29.452252104,(Gallinago_hardwickii:12.7794472247,Gallinago_gallinago:12.779447225):16.672804876):5.8344646611,Phalaropus_lobatus:35.2867167652):0.7370730074,(Calidris_ruficollis:14.821974530009998,Calidris_subminuta:14.821974534):21.201815242400002):21.217620101,(Glareola_maldivarum:25.781187079200002,(((Anous_stolidus:17.743007853,(Larus_ridibundus:4.2545998965,Larus_crassirostris:4.254599896199999):13.488407957100002):0.6832256543,Sterna_fuscata:18.426233507):2.745383278,(((Cerorhinca_monocerata:8.451337572,Fratercula_cirrhata:8.451337573):6.503291238,(Aethia_cristatella:4.044935828,Aethia_pusilla:4.044935828):10.909692980300001):2.846310029,(Uria_aalge:4.332338268,Uria_lomvia:4.332338268):13.4686005718):3.3706779449999997):4.6095702880000005):31.460222799):5.572069866,(Pluvialis_fulva:45.581391857,Himantopus_himantopus:45.58139186300001):17.2320878721):12.23677655):2.949472387):3.031187682,((((Apus_pacificus:32.2951879263,Hirundapus_caudacutus:32.295187925):47.448540122000004,((((((Strix_uralensis:28.8605671167,Asio_flammeus:28.860567114):1.016211187,(Otus_scops:16.456267563,Otus_lempiji:16.45626756248):13.4205107404):8.351534028,Ninox_scutulata:38.2283123285):37.6236499,((((Picus_awokera:8.441745124,Picus_canus:8.4417451241):1.8203215244999997,Dryocopus_martius:10.262066649000001):5.085270786,(Dendrocopos_kizuki:11.677365937,(Dendrocopos_leucotos:2.4797835277,Dendrocopos_major:2.4797835284):9.1975824104):3.669971497):55.455373736599995,(Alcedo_atthis:39.645412967,Megaceryle_lugubris:39.645412974):31.157298203000003):5.0492510559):1.8724761231999998,Caprimulgus_indicus:77.7244383492):0.0712353943,((Milvus_migrans:24.896155065000002,Buteo_buteo:24.8961550681):6.0350431156,(Accipiter_nisus:23.145372337999998,Accipiter_gentilis:23.145372339999998):7.7858258457):46.864475553):1.9480542975000001):0.2941431036,(((Lanius_bucephalus:28.248441443799997,((Corvus_corone:8.3641950744,Corvus_macrorhynchos:8.364195075100001):9.198385998,Garrulus_glandarius:17.562581071):10.6858603682):24.3505695816,(((Alauda_arvensis:34.94236144540599,(((((Urosphena_squameiceps:13.898368921600001,Cettia_diphone:13.8983689219):7.9249062607,(Phylloscopus_coronatus:10.433153047400001,(Phylloscopus_borealis:5.515749952,Phylloscopus_borealoides:5.515749952):4.9174030943):11.390122135999999):6.982578107,Delichon_urbicum:28.805853289799998):0.1265525134,Locustella_ochotensis:28.932405799988):3.56926245,(Zosterops_japonicus:32.044303715619996,Ixos_amaurotis:32.04430372):0.4573645306):2.4406932020000003):7.820621547,((Parus_ater:15.9231447188,Parus_varius:15.9231447163):0.6194801074,Parus_major:16.542624826):26.220358173999998):2.292834542,(((((Zoothera_dauma:14.827102509700001,(Turdus_pallidus:6.0273275251,Turdus_naumanni:6.0273275250000005):8.799774984974999):10.313545740999999,((Luscinia_calliope:14.058414921,(Phoenicurus_auroreus:13.123312968699999,Monticola_solitarius:13.1233129666):0.9351019535999999):0.55646721721,Erithacus_akahige:14.614882139599999):10.52576611095):13.721727754,Bombycilla_garrulus:38.8623760094):5.43854038,Regulus_regulus:44.300916387):0.3177139711,(Passer_montanus:31.1058335894,((Coccothraustes_coccothraustes:19.262751596999998,(Carduelis_spinus:8.481282596,Loxia_curvirostra:8.4812825974):10.781469):7.1495437036,Emberiza_spodocephala:26.41229530635152):4.693538289):13.512796765400001):0.4371871815):7.543193479):25.4631057795,((Falco_subbuteo:15.6364491186,(Falco_columbarius:13.0228912,Falco_peregrinus:13.022891202299999):2.6135579164):1.146156735,Falco_tinnunculus:16.7826058539):61.279510943):1.9757543471):0.8101000321,((Cuculus_saturatus:1.993663257,Cuculus_canorus:1.993663257):24.0760583962,Cuculus_fugax:26.069721652):54.77824952667011):0.1829451775):6.709361395,((Columba_livia:18.750850397098002,Streptopelia_orientalis:18.750850395999997):16.0583564887,Treron_sieboldii:34.809206881799994):52.931070868):17.67530681):8.403810689,(Struthio_camelus:64.49731532,Dromaius_novaehollandiae:64.497315327):49.322079880000004);
	TREE tree_5408 = (((((((Anas_crecca:3.13495167537,(Anas_platyrhynchos:0.07157427894,Anas_poecilorhyncha:0.07157427894):3.06337739628):0.08291212063,Anas_acuta:3.2178637966999997):1.009657902,Anas_penelope:4.2275216977):4.573108537525,(Clangula_hyemalis:7.785518829,Mergus_serrator:7.785518829099999):1.0151114069):72.3251435122,((Gallus_gallus:24.7271932222,Pavo_cristatus:24.727193218):1.509470295,(Bonasa_bonasia:20.548697014,Phasianus_versicolor:20.5486970147):5.6879665033):54.88911022920001):24.41556859,((((((Phoebastria_immutabilis:49.48204669,((((Calonectris_leucomelas:21.874049996500002,(Puffinus_pacificus:9.958842401000002,Puffinus_tenuirostris:9.9588424019):11.915207591000001):8.2701480241,Bulweria_bulwerii:30.144198017):5.557137845,Fulmarus_glacialis:35.701335857000004):1.482659343,Pterodroma_hypoleuca:37.1839952081):12.2980514814):4.5180575155,((Oceanodroma_tristrami:13.31559398,Oceanodroma_leucorhoa:13.3155939855):17.7443007729,(Oceanodroma_furcata:19.87757781,Oceanodroma_matsudairae:19.877577808999998):11.182316956000001):22.940209444):15.00267253,(((((Bubulcus_ibis:23.86946307,Ardea_cinerea:23.869463068):13.86520624,Nycticorax_nycticorax:37.734669314):2.4416250684,Egretta_garzetta:40.1762943775):5.299925026,Ixobrychus_sinensis:45.4762194):20.673527889000002,(Phalacrocorax_capillatus:10.02685989,Phalacrocorax_carbo:10.02685988616):56.122887403):2.853029447):12.368909154,((((Fulica_atra:10.643498132000001,Gallinula_chloropus:10.6434981327):19.253285013,Rallus_aquaticus:29.896783146270003):45.546201811,Podiceps_nigricollis:75.4429849585):1.636338363,((((Phalaropus_lobatus:27.322691255000002,(Calidris_ruficollis:14.615994165499998,Calidris_subminuta:14.615994169):12.706697085):1.99381775,(Scolopax_rusticola:23.779436628,(Gallinago_hardwickii:9.2308070556,Gallinago_gallinago:9.230807056):14.548629573):5.537072371000001):25.780504786999998,(((((Larus_ridibundus:4.9622072504600006,Larus_crassirostris:4.9622072514):11.684097940500001,Anous_stolidus:16.646305192):0.9888539969,Sterna_fuscata:17.635159189):2.811136398,(((Cerorhinca_monocerata:8.290435449,Fratercula_cirrhata:8.29043545):5.145994737,(Aethia_cristatella:5.176594242,Aethia_pusilla:5.1765942417):8.2598359446):0.3429859101,(Uria_lomvia:4.754854582,Uria_aalge:4.754854582):9.0245615133):6.6668794909999995):2.700377038,Glareola_maldivarum:23.146672625899996):31.95034116):5.779845502,(Pluvialis_fulva:38.054111686,Himantopus_himantopus:38.0541116817):22.822747604):16.20246404):4.292362563199999):6.978546117,((((Hirundapus_caudacutus:29.115082024,Apus_pacificus:29.1150820279):54.75645902710001,((((((Asio_flammeus:30.495771331000004,Strix_uralensis:30.4957713262):3.018936613,(Otus_lempiji:17.6776007378,Otus_scops:17.6776007394):15.837107202999999):13.422608129,Ninox_scutulata:46.937316072):31.47474786,((((Dendrocopos_leucotos:1.6111738362999999,Dendrocopos_major:1.6111738368):9.9413211908,Dendrocopos_kizuki:11.552495026699999):3.0189350649,(Dryocopus_martius:9.4181721251,(Picus_awokera:6.213648951,Picus_canus:6.2136489505):3.2045231744000002):5.1532579648):54.13711330499999,(Alcedo_atthis:35.0662195772,Megaceryle_lugubris:35.066219586):33.6423238221):9.7035205317):2.552347928,Caprimulgus_indicus:80.9644118521):0.5566422844,((Buteo_buteo:26.1931644755,Milvus_migrans:26.193164476):4.027714801,(Accipiter_nisus:25.547526233299998,Accipiter_gentilis:25.547526233):4.6733530430000005):51.300174883932904):2.350486906):2.373734932,(((Lanius_bucephalus:35.575782939380005,((Corvus_macrorhynchos:10.987383082400001,Corvus_corone:10.987383082600001):10.4610956367,Garrulus_glandarius:21.448478721):14.1273042227):15.625152146900001,(((Alauda_arvensis:37.6741246452,((Delichon_urbicum:30.3352290793,((Cettia_diphone:15.148517079000001,Urosphena_squameiceps:15.148517079000001):6.68752796,((Phylloscopus_borealis:5.700714153,Phylloscopus_borealoides:5.7007141532):6.016713962199999,Phylloscopus_coronatus:11.717428115):10.118616925):8.4991840404):4.596197378,((Locustella_ochotensis:25.6466768308,Zosterops_japonicus:25.646676822449997):5.778574393,Ixos_amaurotis:31.425251219):3.506175236):2.742698184):7.452858673,(Parus_major:18.5171846249,(Parus_varius:16.227533565,Parus_ater:16.227533565999998):2.2896510599999997):26.609798684799998):2.173100029,((((((Turdus_pallidus:7.4588211699,Turdus_naumanni:7.4588211711):13.548279653399998,Zoothera_dauma:21.0071008239):8.801146816,(((Monticola_solitarius:16.1959324845,Phoenicurus_auroreus:16.195932485):0.2922180112,Luscinia_calliope:16.488150496):1.16497883106,Erithacus_akahige:17.6531293273):12.155118311699999):15.601404286800001,Bombycilla_garrulus:45.409651931):1.163584847,Regulus_regulus:46.573236779):0.1601971885,(((Coccothraustes_coccothraustes:20.881041197,(Loxia_curvirostra:9.9828549291,Carduelis_spinus:9.9828549278):10.8981862638):8.6752800873,Emberiza_spodocephala:29.556321286951203):3.2083503685999997,Passer_montanus:32.764671646000004):13.96876231633):0.5666493762):3.9008517499999997):33.941316908299996,(Falco_tinnunculus:13.27522465553,((Falco_columbarius:8.940894084,Falco_subbuteo:8.9408940846):1.8507697613999998,Falco_peregrinus:10.7916638447):2.4835608106000002):71.867027339):1.10302398225):1.488047344,((Cuculus_saturatus:1.992861079,Cuculus_canorus:1.9928610789999999):22.049660633500004,Cuculus_fugax:24.042521710000003):63.6908016057):0.6169086776):2.060776486,(Treron_sieboldii:31.8182186822,(Columba_livia:17.0646456588,Streptopelia_orientalis:17.0646456567):14.7535730255):58.592789808):15.13033384):8.149494339,(Struthio_camelus:68.90368404,Dromaius_novaehollandiae:68.90368403800001):44.787152660000004);
	TREE tree_8711 = (((((Clangula_hyemalis:8.997592602,Mergus_serrator:8.99759260163):2.0859429924199997,(((Anas_acuta:3.4544164886,Anas_crecca:3.4544164886099997):0.1695853994,(Anas_poecilorhyncha:0.07876933178,Anas_platyrhynchos:0.07876933178):3.5452325568500003):1.27529911,Anas_penelope:4.899300998999999):6.1842345961000005):65.8636083887,((Gallus_gallus:15.7162162079,Pavo_cristatus:15.716216208999999):0.9749626995,(Bonasa_bonasia:14.230305832300001,Phasianus_versicolor:14.230305832099999):2.4608730767):60.255965062499996):16.51815388,(((((((Phoebastria_immutabilis:59.347338407,((((Calonectris_leucomelas:22.168760008,(Puffinus_tenuirostris:9.2297579349,Puffinus_pacificus:9.229757935):12.939002072000001):6.1756143051,Bulweria_bulwerii:28.344374308):7.590708566,Fulmarus_glacialis:35.935082877):1.233986646,Pterodroma_hypoleuca:37.169069522):22.178268881):4.252055557,((Oceanodroma_furcata:35.759371391,(Oceanodroma_tristrami:22.943103013,Oceanodroma_leucorhoa:22.943103012999998):12.816268384099999):3.679373599,Oceanodroma_matsudairae:39.4387449993):24.16064897):6.720060306,((((Bubulcus_ibis:12.27892805,Ardea_cinerea:12.2789280475):17.861368331,Nycticorax_nycticorax:30.1402963782):1.682051484,Egretta_garzetta:31.822347862169998):9.779978895,Ixobrychus_sinensis:41.602326761):28.717127509):0.2551424836,(Phalacrocorax_carbo:10.48102931,Phalacrocorax_capillatus:10.4810293132):60.09356745):9.391946132,(((((Phalaropus_lobatus:29.4722977767,(Calidris_subminuta:4.519859414,Calidris_ruficollis:4.519859414):24.952438359920002):0.1591177753,(Scolopax_rusticola:23.9511419507,(Gallinago_hardwickii:6.7140357872,Gallinago_gallinago:6.714035787):17.237106165900002):5.6802735989999995):21.864825264999997,(Glareola_maldivarum:21.947575443599998,((((Larus_ridibundus:3.7332359673199997,Larus_crassirostris:3.73323596694):12.34975250747,Anous_stolidus:16.082988474):0.2140079266,Sterna_fuscata:16.2969964):2.575143808,(((Cerorhinca_monocerata:7.860667817,Fratercula_cirrhata:7.8606678169999995):5.896875464,(Aethia_cristatella:4.702088532,Aethia_pusilla:4.7020885325):9.055454748999999):0.9748056164,(Uria_aalge:3.025657564,Uria_lomvia:3.025657564):11.7066913336):4.139791312):3.075435233):29.548665360999998):11.58210992,(Himantopus_himantopus:43.1040582435,Pluvialis_fulva:43.104058246):19.974292481):14.82471618,((Rallus_aquaticus:36.5322555587,(Gallinula_chloropus:20.416749102,Fulica_atra:20.4167490988):16.115506458):35.734968872799996,Podiceps_nigricollis:72.2672244346):5.635842473):2.0634759833):1.297745738,(((((((((Strix_uralensis:32.1255446864,Asio_flammeus:32.125544684999994):4.623664413,(Otus_lempiji:19.0884411903,Otus_scops:19.08844119):17.660767905):13.558365494,Ninox_scutulata:50.307574587670004):26.44275597,(((Dendrocopos_kizuki:8.954204625000001,(Dendrocopos_leucotos:1.6621110215,Dendrocopos_major:1.6621110216):7.2920936024):1.9737125553000001,(Dryocopus_martius:7.5957177286,(Picus_awokera:4.846138232,Picus_canus:4.846138231):2.749579497):3.3321994506999997):60.39292566039999,(Alcedo_atthis:26.7117999795,Megaceryle_lugubris:26.711799977299997):44.609042855):5.429487727):0.6991068599,Caprimulgus_indicus:77.44943742550001):0.8317389614,((Buteo_buteo:22.3089650397,Milvus_migrans:22.308965040000004):4.059122377,(Accipiter_gentilis:20.7544763209,Accipiter_nisus:20.7544763245):5.613611092199999):51.913088964500005):1.45918996,(Hirundapus_caudacutus:27.571187392,Apus_pacificus:27.57118739949):52.169178933):0.4700929849,(((Falco_columbarius:13.681604912000001,Falco_tinnunculus:13.681604918):0.5075026329,(Falco_peregrinus:9.848303753200002,Falco_subbuteo:9.848303752900001):4.34080379717):63.273247796,((((Corvus_corone:6.0733870637,Corvus_macrorhynchos:6.0733870637):9.0570962087,Garrulus_glandarius:15.130483272):8.60867737519,Lanius_bucephalus:23.7391606486):28.0083054251,(((Alauda_arvensis:34.6700100094,((Ixos_amaurotis:29.6499723816,Zosterops_japonicus:29.64997237537):1.89812741,((Locustella_ochotensis:30.752046840468402,Delichon_urbicum:30.752046839900004):0.09484474184,((Urosphena_squameiceps:16.6927423393,Cettia_diphone:16.6927423398):9.18092395,(Phylloscopus_coronatus:11.716810729,(Phylloscopus_borealis:6.2909953392,Phylloscopus_borealoides:6.2909953394):5.42581539):14.156855558959998):4.973225292):0.7012082053):3.121910227):7.453254256,(Parus_major:15.9632675817,(Parus_varius:15.4751345652,Parus_ater:15.475134570000002):0.48813301119999997):26.15999669):1.068864501,(((Bombycilla_garrulus:40.176731532999995,((Zoothera_dauma:15.1006828695,(Turdus_pallidus:6.6734096082,Turdus_naumanni:6.673409607):8.4272732629):5.19779803,(Erithacus_akahige:13.3579810854,((Monticola_solitarius:11.793041735500001,Phoenicurus_auroreus:11.7930417353):0.3538262423,Luscinia_calliope:12.146867977):1.2111131076000001):6.940499815010001):19.878250631799997):2.039846836,Regulus_regulus:42.216578370899995):0.570031924,(((Coccothraustes_coccothraustes:18.1595847524,(Carduelis_spinus:9.083032450600001,Loxia_curvirostra:9.0830324498):9.0765522986):8.822754651,Emberiza_spodocephala:26.982339401080704):2.976215848,Passer_montanus:29.958555239929996):12.828055049):0.4055184751):8.555337303):25.714889273199997):2.7481039801):0.6241313717,(Cuculus_fugax:21.753219138,(Cuculus_canorus:2.194927986,Cuculus_saturatus:2.194927987):19.5582911524):59.081371555):0.4296979299):2.121275432,(Treron_sieboldii:30.832055017100004,(Columba_livia:17.9003770612,Streptopelia_orientalis:17.9003770618):12.93167795292):52.553509045000006):10.0797338):14.5115435,(Struthio_camelus:51.694994,Dromaius_novaehollandiae:51.694993996):56.281847397);
	TREE tree_1870 = ((((((((Anas_platyrhynchos:0.05826607161,Anas_poecilorhyncha:0.05826607161):4.617015567259999,Anas_crecca:4.675281639):0.03079033634,Anas_acuta:4.70607197532):1.614735397,Anas_penelope:6.320807371920001):6.1275073897,(Mergus_serrator:11.346586925099999,Clangula_hyemalis:11.3465869254):1.1017278373000001):63.66822481949999,((Gallus_gallus:21.0076409528,Pavo_cristatus:21.0076409553):3.4876615529999997,(Bonasa_bonasia:19.605603996699998,Phasianus_versicolor:19.605603996):4.8896985090000005):51.621237074659994):27.86288322,((((((((Bubulcus_ibis:23.24295957,Ardea_cinerea:23.24295956982):18.08125674,(Nycticorax_nycticorax:36.122075966999994,Egretta_garzetta:36.122075961600004):5.202140343):4.839790993,Ixobrychus_sinensis:46.1640073007):28.444402695,(Phalacrocorax_carbo:14.18890739,Phalacrocorax_capillatus:14.1889073896):60.4195025971027):3.42060325,(((Fulmarus_glacialis:46.003667595699994,(((Calonectris_leucomelas:26.017530034,(Puffinus_tenuirostris:14.135312345,Puffinus_pacificus:14.135312345):11.882217695):10.752436942,Bulweria_bulwerii:36.769966979):6.3887018079999995,Pterodroma_hypoleuca:43.15866878962):2.8449988062):20.39423087,Phoebastria_immutabilis:66.397898467):6.726385607,(Oceanodroma_furcata:37.208899977,(Oceanodroma_tristrami:16.82886154,(Oceanodroma_matsudairae:3.230030426,Oceanodroma_leucorhoa:3.230030426):13.59883111):20.380038439600003):35.915384094000004):4.9047291704000004):3.557616464,((((((Scolopax_rusticola:16.3904058105,(Gallinago_hardwickii:8.471557643,Gallinago_gallinago:8.471557642899999):7.918848168):4.5350995918,Phalaropus_lobatus:20.925505404600003):0.7164040282,(Calidris_subminuta:6.724674844,Calidris_ruficollis:6.724674844):14.9172345861):16.634881999,(Glareola_maldivarum:16.16759837543,(((Anous_stolidus:11.4935668385,(Larus_ridibundus:2.97740772811,Larus_crassirostris:2.9774077289000003):8.51615910849):0.8635065377,Sterna_fuscata:12.357073375):1.948561435,(((Cerorhinca_monocerata:6.203192103,Fratercula_cirrhata:6.203192103):4.640937044,(Aethia_pusilla:3.37312001,Aethia_cristatella:3.3731200099):7.4710091365):0.3030790695,(Uria_lomvia:3.163876354,Uria_aalge:3.163876354):7.9833318627):3.158426593):1.8619635674000001):22.109193048999998):19.977489,(Pluvialis_fulva:45.345029231000005,Himantopus_himantopus:45.3450292318):12.909251207):19.57003761,((Rallus_aquaticus:38.9133951451,(Gallinula_chloropus:16.337655513999998,Fulica_atra:16.33765552):22.575739623):36.3868942447,Podiceps_nigricollis:75.3002893912):2.52402866):3.7623116577999998):7.297223308,((((Hirundapus_caudacutus:31.927325182,Apus_pacificus:31.927325188100006):54.952440641,((Caprimulgus_indicus:83.85587823700001,((((Strix_uralensis:30.3621680464,Asio_flammeus:30.362168046):5.270263297,(Otus_lempiji:17.730121997999998,Otus_scops:17.730121996999998):17.902309346):13.850691254000001,Ninox_scutulata:49.4831225951):32.45139357,((((Picus_awokera:5.956630415999999,Picus_canus:5.9566304145):2.2336656756,Dryocopus_martius:8.190296091100002):5.5089572991,((Dendrocopos_major:1.7348513078,Dendrocopos_leucotos:1.7348513080999999):8.0740185484,Dendrocopos_kizuki:9.808869855):3.8903835346999998):60.2529431391,(Alcedo_atthis:34.0983484587,Megaceryle_lugubris:34.098348459):39.853848064000005):7.9823196462):1.9213620694000002):0.1026877155,((Milvus_migrans:26.386165788,Buteo_buteo:26.386165786700005):5.944602415,(Accipiter_gentilis:24.862865518200003,Accipiter_nisus:24.8628655161):7.4679026865):51.627797753):2.9211998694999997):0.2531856948,((((Falco_subbuteo:11.6108133283,Falco_peregrinus:11.610813327899997):0.5186492644,Falco_columbarius:12.129462592000001):2.132920318,Falco_tinnunculus:14.2623829111):70.620214584,((((Corvus_corone:6.820373132,Corvus_macrorhynchos:6.8203731328999995):8.4461210932,Garrulus_glandarius:15.266494225999999):10.6658862948,Lanius_bucephalus:25.932380526100005):30.858233554999998,(((((((Zosterops_japonicus:32.3308079407,Ixos_amaurotis:32.330807939900005):2.769710846,((Urosphena_squameiceps:17.8569396946,Cettia_diphone:17.856939694359998):8.278899774,((Phylloscopus_borealis:5.159642121,Phylloscopus_borealoides:5.159642121):10.0345166607,Phylloscopus_coronatus:15.194158781):10.941680688):8.9646793215):2.442642869,Locustella_ochotensis:37.543161662900005):0.2489293036,Delichon_urbicum:37.7920909616):5.491485685,Alauda_arvensis:43.2835766491):6.027527113,((Parus_ater:17.005735487000003,Parus_varius:17.005735483):1.318176999,Parus_major:18.3239124859):30.987191274):2.03384773,(((Bombycilla_garrulus:45.768083576,((Zoothera_dauma:23.0648850931,(Turdus_naumanni:8.0754730009,Turdus_pallidus:8.075473003):14.989412091599998):8.9219553161,(Erithacus_akahige:20.2109649258,((Phoenicurus_auroreus:17.81981224351,Monticola_solitarius:17.819812244300003):0.4641552043,Luscinia_calliope:18.2839674483):1.9269974783000001):11.775875484099998):13.781243171000002):1.874744322,Regulus_regulus:47.642827914):0.6941178348,(((Coccothraustes_coccothraustes:20.86403928,(Loxia_curvirostra:9.5811916713,Carduelis_spinus:9.581191670900001):11.28284761):7.546422010000001,Emberiza_spodocephala:28.410461292740603):7.196183845,Passer_montanus:35.606645140304195):12.7303006019):3.008005748):5.445662587):28.091983414):2.2503540303):1.471775042,(Cuculus_fugax:25.995662428,(Cuculus_canorus:1.11671639,Cuculus_saturatus:1.11671639):24.8789460432):62.609064125689805):0.2791264554):1.747264714,(Treron_sieboldii:40.5860619396,(Columba_livia:24.029000963900003,Streptopelia_orientalis:24.0290009654):16.557060972000002):50.045055787):13.34830507):2.38336437,(Struthio_camelus:46.70675467,Dromaius_novaehollandiae:46.706754669999995):59.656032530000004);
	TREE tree_0908 = (((((((Anas_crecca:2.6949007287000004,Anas_acuta:2.69490072873):0.05297948602,(Anas_poecilorhyncha:0.002428545227,Anas_platyrhynchos:0.002428545227):2.7454516695099995):0.9867543817,Anas_penelope:3.7346345963):4.7973095773,(Clangula_hyemalis:7.03226589449,Mergus_serrator:7.0322658942):1.49967828012):75.34274897850001,((Pavo_cristatus:21.918460828999997,Gallus_gallus:21.91846083):1.82842575336,(Bonasa_bonasia:18.072953532,Phasianus_versicolor:18.072953531):5.6739330502):60.12780656999999):19.72030471,((((((((Egretta_garzetta:34.9283761112,Nycticorax_nycticorax:34.9283761142):1.610767182,(Bubulcus_ibis:16.67803567,Ardea_cinerea:16.678035676300002):19.861107614):10.9300133,Ixobrychus_sinensis:47.4691565866):24.337318849999996,(Phalacrocorax_capillatus:29.24884964,Phalacrocorax_carbo:29.248849640400003):42.557625798000004):0.3555333742,((((((Calonectris_leucomelas:21.486921342000002,(Puffinus_pacificus:11.079186856,Puffinus_tenuirostris:11.079186855540001):10.407734489):8.327507079,Bulweria_bulwerii:29.814428428000003):10.0953497348,Pterodroma_hypoleuca:39.9097781585):0.0058877145,Fulmarus_glacialis:39.915665878):18.40187429,Phoebastria_immutabilis:58.31754016499999):7.299288751,((Oceanodroma_furcata:29.283856142,Oceanodroma_matsudairae:29.283856148):1.384278021,(Oceanodroma_tristrami:16.03042546,Oceanodroma_leucorhoa:16.03042546):14.637708704):34.948694749):6.5451798966):6.367391739,((((Gallinula_chloropus:14.825691918,Fulica_atra:14.8256919224):28.5277892127,Rallus_aquaticus:43.3534811308):29.885469035,Podiceps_nigricollis:73.2389501617):1.901359257,(((((Scolopax_rusticola:25.207606137000003,(Gallinago_gallinago:12.989065445999998,Gallinago_hardwickii:12.989065446):12.21854069046):6.609238042,Phalaropus_lobatus:31.816844179):0.4247785257,(Calidris_subminuta:13.2607691549,Calidris_ruficollis:13.260769150000002):18.980853555):24.354632878,(Glareola_maldivarum:19.0887873543,((((Larus_ridibundus:3.7213893835,Larus_crassirostris:3.7213893833000005):10.37249667765,Anous_stolidus:14.093886062):0.3028973418,Sterna_fuscata:14.3967834034):1.538625563,(((Cerorhinca_monocerata:7.898342784,Fratercula_cirrhata:7.8983427850000005):3.616143173,(Aethia_pusilla:3.333595992,Aethia_cristatella:3.3335959925000003):8.180889965):1.497031263,(Uria_aalge:2.990136899,Uria_lomvia:2.990136899):10.0213803204):2.923891747):3.153378388):37.50746823):7.39996368,(Himantopus_himantopus:46.8099651996,Pluvialis_fulva:46.809965205):17.186254058):11.14409017):3.3890911299999997):1.453210268,(((((((((Strix_uralensis:27.46701576736,Asio_flammeus:27.4670157691):4.199495671,(Otus_scops:16.193300905,Otus_lempiji:16.1933009041):15.473210535):9.667922436,Ninox_scutulata:41.3344338807):33.42926682,((((Picus_awokera:8.739287984,Picus_canus:8.7392879837):2.3377565726,Dryocopus_martius:11.0770445562):5.112944225,(Dendrocopos_kizuki:13.277797341,(Dendrocopos_leucotos:2.846673786,Dendrocopos_major:2.8466737856):10.431123554600001):2.91219144):53.43896661549999,(Megaceryle_lugubris:42.26410619,Alcedo_atthis:42.264106187500005):27.364849204000002):5.1347452995000005):2.197544662,Caprimulgus_indicus:76.9612453558):0.5009548136,((Accipiter_gentilis:21.2755505876,Accipiter_nisus:21.275550582999998):5.5714088998,(Milvus_migrans:21.531247639,Buteo_buteo:21.5312476373):5.3157118488999995):50.6152406735371):0.8455285984,(Hirundapus_caudacutus:32.364815955,Apus_pacificus:32.36481595650001):45.942912815):0.01519976747,(((Lanius_bucephalus:24.0785264353,(Garrulus_glandarius:15.748007827999999,(Corvus_corone:6.07428976702,Corvus_macrorhynchos:6.0742897672):9.6737180617):8.3305186073):24.474081267099997,(((((((Ixos_amaurotis:27.034563649,Zosterops_japonicus:27.034563647270005):1.367867878,((Cettia_diphone:15.14548849239,Urosphena_squameiceps:15.145488493):6.889017037,(Phylloscopus_coronatus:10.152616333000001,(Phylloscopus_borealis:4.684434809,Phylloscopus_borealoides:4.684434809):5.468181523500001):11.881889197299998):6.367925991):0.9637850752,Delichon_urbicum:29.366216599700003):0.2833335287,Locustella_ochotensis:29.64955012851):7.677340866,Alauda_arvensis:37.3268909967027):4.308879115,((Parus_ater:14.067478242899998,Parus_varius:14.067478243340002):1.4101338426,Parus_major:15.477612086000002):26.1581580271):1.587469362,((((((Turdus_pallidus:8.754362222400001,Turdus_naumanni:8.75436222153):12.81114662989,Zoothera_dauma:21.56550885206):7.070508228,(Erithacus_akahige:18.4622966206,((Phoenicurus_auroreus:16.8388986324,Monticola_solitarius:16.838898632000003):0.670659954,Luscinia_calliope:17.509558587999997):0.95273803261):10.17372046086):12.616046380699999,Bombycilla_garrulus:41.252063458):0.9831687679,Regulus_regulus:42.235232227):0.1999316251,(Passer_montanus:32.1543912299,((Coccothraustes_coccothraustes:18.823865159,(Carduelis_spinus:10.002103583,Loxia_curvirostra:10.0021035829):8.821761577):8.2104232104,Emberiza_spodocephala:27.034288374490004):5.1201028594):10.280772622899999):0.7880756168):5.3293682347):29.0910477389,((Falco_columbarius:13.5206777,Falco_tinnunculus:13.520677699999997):0.1953620528,(Falco_peregrinus:11.7343578007,Falco_subbuteo:11.7343578015):1.9816819534):63.927615691):0.679273089633):1.412317532,((Cuculus_saturatus:3.322229659,Cuculus_canorus:3.322229659):21.856958054,Cuculus_fugax:25.17918771):54.556058366):0.2473647549):2.477846852,((Columba_livia:15.86790038587,Streptopelia_orientalis:15.86790038498):14.5350202772,Treron_sieboldii:30.40292066069):52.057537023):21.13454018):9.845010122,(Struthio_camelus:66.13186333,Dromaius_novaehollandiae:66.13186332000001):47.308144670000004);
	TREE tree_5443 = (((((Clangula_hyemalis:10.529743441499999,Mergus_serrator:10.529743440799999):2.399612901115,((((Anas_poecilorhyncha:0.006771023287,Anas_platyrhynchos:0.006771023287):4.170108540858,Anas_acuta:4.1768795644):0.4877776205,Anas_crecca:4.664657185):1.11126066,Anas_penelope:5.7759178444999995):7.1534384981):74.32898917499999,((Gallus_gallus:27.4741642086,Pavo_cristatus:27.474164208):4.215682515,(Bonasa_bonasia:24.5200526841,Phasianus_versicolor:24.520052687):7.169794037999999):55.56849878919999):18.57385606,((((((((Nycticorax_nycticorax:30.904857847925,Egretta_garzetta:30.904857846):2.120556499,(Bubulcus_ibis:16.67303688,Ardea_cinerea:16.673036882599998):16.35237746):6.489855108,Ixobrychus_sinensis:39.515269454):32.368622019,((((((Calonectris_leucomelas:20.440321417,(Puffinus_tenuirostris:11.8721908585,Puffinus_pacificus:11.872190859):8.5681305628):11.507534156999998,Bulweria_bulwerii:31.947855576):8.078061704,Pterodroma_hypoleuca:40.0259172795):6.375266873999999,Fulmarus_glacialis:46.4011841575):14.47104093,Phoebastria_immutabilis:60.8722250846):9.882228247,((Oceanodroma_matsudairae:32.369541831,(Oceanodroma_leucorhoa:16.20128583,Oceanodroma_tristrami:16.20128583):16.168256):1.473651205,Oceanodroma_furcata:33.84319303):36.911260294):1.1294381317):0.1679303139,(Phalacrocorax_carbo:14.541599282,Phalacrocorax_capillatus:14.541599281):57.5102224942):3.764996559,((((((Scolopax_rusticola:24.875016996,(Gallinago_hardwickii:10.780546054999999,Gallinago_gallinago:10.78054605489):14.094470944):4.251166337,Phalaropus_lobatus:29.126183336):0.6376813243,(Calidris_subminuta:13.97375293,Calidris_ruficollis:13.973752927299998):15.79011173249):23.777263688999998,(Glareola_maldivarum:24.02752496354,((((Larus_ridibundus:5.077880970000001,Larus_crassirostris:5.077880969400001):12.0094579276633,Anous_stolidus:17.0873389):0.6118383472,Sterna_fuscata:17.6991772459):3.773413751,(((Cerorhinca_monocerata:8.899747748,Fratercula_cirrhata:8.899747747):5.683784859,(Aethia_pusilla:5.300243119,Aethia_cristatella:5.30024311849):9.283289488):0.6259240893,(Uria_lomvia:4.242601023,Uria_aalge:4.242601023):10.966855673400001):6.263134301):2.554933966):29.513603387):8.839251484,(Pluvialis_fulva:45.523491160999995,Himantopus_himantopus:45.523491157):16.856888668):8.256977256,(((Fulica_atra:9.6475975297,Gallinula_chloropus:9.64759753):14.886547227,Rallus_aquaticus:24.53414475582):44.758986129,Podiceps_nigricollis:69.2931308867):1.344226206):5.1794612492):14.2466787,(((((((((Otus_lempiji:22.153061561799998,Otus_scops:22.15306156):15.873394888,(Asio_flammeus:34.605233169,Strix_uralensis:34.605233174):3.421223275):20.569460049,Ninox_scutulata:58.595916503000005):27.28979218,(((Dendrocopos_kizuki:15.777737172,(Dendrocopos_leucotos:2.3750687537,Dendrocopos_major:2.3750687546):13.402668416):4.0024527026,((Picus_awokera:8.480981645,Picus_canus:8.4809816441):5.60515417,Dryocopus_martius:14.086135814990001):5.694054059):56.67085876029999,(Megaceryle_lugubris:35.4486826058,Alcedo_atthis:35.448682609399995):41.002366033):9.434660049):0.9342757003,Caprimulgus_indicus:86.8199843804):0.01148004773,((Buteo_buteo:24.1121071173,Milvus_migrans:24.112107115):6.706086835499999,(Accipiter_gentilis:24.181539276000002,Accipiter_nisus:24.1815392721):6.6366546799999995):56.013270481294505):1.929415564,(Hirundapus_caudacutus:34.321678044900004,Apus_pacificus:34.3216780508):54.439201942000004):0.4317273764,(((Lanius_bucephalus:23.241907012589998,(Garrulus_glandarius:13.501740157899999,(Corvus_macrorhynchos:5.515730741,Corvus_corone:5.515730741982999):7.9860094161):9.7401668544):29.599116737800003,(((Parus_major:20.5368903613,(Parus_ater:18.646040447,Parus_varius:18.6460404458):1.8908499177):25.852470776,(((((Ixos_amaurotis:28.171228600400003,Zosterops_japonicus:28.1712285997):1.087603977,((Urosphena_squameiceps:16.5273489359,Cettia_diphone:16.527348940871):7.479159627,((Phylloscopus_borealis:5.832031032,Phylloscopus_borealoides:5.832031031):6.4473144919,Phylloscopus_coronatus:12.279345524):11.727163044000001):5.2523240125):2.079170212,Locustella_ochotensis:31.33800279031):1.113461684,Delichon_urbicum:32.4514644762):6.047757012,Alauda_arvensis:38.4992214926):7.8901396452):1.58074619,(((((Zoothera_dauma:18.828122248769997,(Turdus_pallidus:7.6773116483,Turdus_naumanni:7.67731164977):11.15081059999):5.7286503924000005,(Erithacus_akahige:16.2050684615,((Monticola_solitarius:14.7752681012,Phoenicurus_auroreus:14.7752681001):0.8999081683,Luscinia_calliope:15.675176268999998):0.52989219256):8.351704178399999):21.601066435,Bombycilla_garrulus:46.1578390872):0.8954379862,Regulus_regulus:47.053277058999996):0.3280734016,(Passer_montanus:36.2114450718,((Coccothraustes_coccothraustes:22.875641887,(Loxia_curvirostra:9.7254569978,Carduelis_spinus:9.725456996999998):13.1501848904):8.733809933,Emberiza_spodocephala:31.60945181824):4.601993251):11.169905396):0.5887568596):4.8709164234):32.5964083471,(Falco_tinnunculus:17.0454871424,((Falco_columbarius:10.2368370687,Falco_subbuteo:10.2368370676):1.997055633,Falco_peregrinus:12.23389270174):4.811594441):68.391944955):3.755175274):0.5510676462,(Cuculus_fugax:22.26579496,(Cuculus_saturatus:2.477956171,Cuculus_canorus:2.4779561710999998):19.7878387927):67.4778800518):0.3198220172):1.792154865,((Columba_livia:17.3316162592,Streptopelia_orientalis:17.3316162595):18.010063694099998,Treron_sieboldii:35.341679950309995):56.51397195):13.97654967):7.513254515,(Struthio_camelus:73.26717066,Dromaius_novaehollandiae:73.26717066500001):40.07828544);
	TREE tree_7131 = (((((Clangula_hyemalis:7.164737876999999,Mergus_serrator:7.16473787666):1.2642748032199997,(((Anas_acuta:2.9439889883,Anas_crecca:2.943988988):0.1638392733,(Anas_platyrhynchos:0.05090183262,Anas_poecilorhyncha:0.05090183262):3.05692642909):0.8842303839,Anas_penelope:3.9920586461000003):4.436954034799999):71.02806972730001,((Pavo_cristatus:22.44661229,Gallus_gallus:22.446612294900003):1.463987474,(Bonasa_bonasia:19.001504050799998,Phasianus_versicolor:19.001504051):4.909095718):55.54648263069999):18.60346785,((((((((Nycticorax_nycticorax:32.697221774,Egretta_garzetta:32.69722177):0.05507191769,(Bubulcus_ibis:17.26153665,Ardea_cinerea:17.2615366547):15.490757038):7.20473112,Ixobrychus_sinensis:39.95702481399999):28.049261971,(Phalacrocorax_capillatus:10.267424249000001,Phalacrocorax_carbo:10.267424249240001):57.738862532700004):0.4893551131,((Phoebastria_immutabilis:53.550137037999995,(((((Puffinus_tenuirostris:7.8379268814,Puffinus_pacificus:7.837926883):9.625961415999999,Calonectris_leucomelas:17.463888300500003):8.2749944,Bulweria_bulwerii:25.738882696):4.21241888,Pterodroma_hypoleuca:29.951301576):4.88910138,Fulmarus_glacialis:34.840402958):18.709734075):4.690375089,(((Oceanodroma_tristrami:16.32464458,Oceanodroma_leucorhoa:16.32464458):12.193153378,Oceanodroma_matsudairae:28.517797958000003):0.474018831,Oceanodroma_furcata:28.991816792399998):29.24869534):10.25512977):6.011284814,((((Fulica_atra:16.4806635196,Gallinula_chloropus:16.48066352):16.434759999,Rallus_aquaticus:32.915423517200004):36.574342601,Podiceps_nigricollis:69.4897661224):1.623845028,((((Phalaropus_lobatus:26.690319844999998,(Scolopax_rusticola:23.5356313247,(Gallinago_hardwickii:13.263846245997,Gallinago_gallinago:13.2638462467):10.271785078):3.154688523):0.3669367742,(Calidris_subminuta:14.20908401,Calidris_ruficollis:14.2090840071):12.848172614740001):26.111421443,(Glareola_maldivarum:29.108900378799998,((((Larus_ridibundus:5.560079085,Larus_crassirostris:5.5600790846):15.087223126400001,Anous_stolidus:20.647302214):0.1671112034,Sterna_fuscata:20.814413413900002):3.24273285,(((Cerorhinca_monocerata:10.10880747,Fratercula_cirrhata:10.108807470999999):6.273758743,(Aethia_cristatella:5.121789336,Aethia_pusilla:5.1217893356):11.260776878):2.778312118,(Uria_aalge:5.597673126,Uria_lomvia:5.597673126):13.5632052047):4.896267933000001):5.0517541139999995):24.05977768):4.769042337,(Himantopus_himantopus:41.7512879015,Pluvialis_fulva:41.751287907000005):16.186432493999998):13.17589075):3.3933155599):9.786068898,(((((((((Asio_flammeus:28.391622292500003,Strix_uralensis:28.391622296799998):3.850398332,(Otus_scops:17.96131723,Otus_lempiji:17.9613172294):14.2807034012):9.722767806,Ninox_scutulata:41.964788428):35.76124894,(((Dendrocopos_kizuki:16.57157403,(Dendrocopos_leucotos:2.448956466,Dendrocopos_major:2.4489564663000003):14.122617564999999):3.967321545,((Picus_awokera:9.346763149,Picus_canus:9.346763150000001):3.872671418,Dryocopus_martius:13.2194345667):7.319461008):46.776420318,(Megaceryle_lugubris:42.091201149,Alcedo_atthis:42.091201143999996):25.224114765):10.4107214847):2.105382331,Caprimulgus_indicus:79.83141970968):1.263438055,((Accipiter_gentilis:21.277960887,Accipiter_nisus:21.277960886):8.7553219398,(Milvus_migrans:23.042795268,Buteo_buteo:23.04279526712):6.9904875579):51.061574945000004):1.660460482,(Apus_pacificus:31.8986176744,Hirundapus_caudacutus:31.898617672):50.856700579):0.1112658046,((((Falco_subbuteo:9.5343612996,Falco_peregrinus:9.53436129895):0.9746287295,Falco_tinnunculus:10.50899002911):1.2086123573,Falco_columbarius:11.717602385):68.138286334,((Lanius_bucephalus:27.5771993837,(Garrulus_glandarius:18.767396455,(Corvus_corone:8.4367393854,Corvus_macrorhynchos:8.4367393855):10.330657068999999):8.8098029249):23.111142007799998,(((Alauda_arvensis:37.2460836491,((Delichon_urbicum:32.3545152817,((Cettia_diphone:15.2873960652,Urosphena_squameiceps:15.2873960639):5.725556931,(Phylloscopus_coronatus:10.1131556343,(Phylloscopus_borealis:5.19706529,Phylloscopus_borealoides:5.197065289):4.916090344):10.899797360099999):11.341562285):0.7124447037,((Zosterops_japonicus:25.99298960804,Locustella_ochotensis:25.992989610600002):4.152277983,Ixos_amaurotis:30.145267590200003):2.921692396):4.17912367):5.343198902,((Parus_varius:15.33375134095,Parus_ater:15.333751341):1.153880003,Parus_major:16.487631342):26.101651216999997):2.128765595,(((((Zoothera_dauma:16.5829766731,(Turdus_naumanni:5.7852187452,Turdus_pallidus:5.7852187451):10.79775792875):9.036167847,(Erithacus_akahige:14.728990702,((Monticola_solitarius:13.4449610079,Phoenicurus_auroreus:13.444961009):0.8459147322,Luscinia_calliope:14.290875741):0.4381149616):10.8901538181):17.486327344000003,Bombycilla_garrulus:43.105471872699994):0.9692537863,Regulus_regulus:44.074725647):0.5591491406,(((Coccothraustes_coccothraustes:21.6225920312,(Loxia_curvirostra:10.6264575963,Carduelis_spinus:10.6264575968):10.996134436):6.9682250971999995,Emberiza_spodocephala:28.5908171377043):1.984166899,Passer_montanus:30.5749840302):14.0588907623):0.084173356):5.9702932363):29.1675473338):3.0106953380999997):1.348312557,(Cuculus_fugax:22.5820605054,(Cuculus_canorus:2.49643264,Cuculus_saturatus:2.4964326401):20.0856278635):61.63283610599999):0.07809899008):2.514838216,(Treron_sieboldii:36.7273190008,(Columba_livia:17.2995819321,Streptopelia_orientalis:17.2995819321):19.427737069):50.080514816):11.25271644):5.468713707,(Struthio_camelus:47.74506693,Dromaius_novaehollandiae:47.745066938):55.784197070000005);
	TREE tree_9301 = ((((((Anas_crecca:4.370226045,((Anas_platyrhynchos:0.1571531187,Anas_poecilorhyncha:0.1571531187):3.57003457362,Anas_acuta:3.727187691848):0.6430383524000001):1.280384452,Anas_penelope:5.650610497000001):4.8475205576,(Mergus_serrator:9.090989758700001,Clangula_hyemalis:9.0909897585):1.4071412958):66.26874319100001,((Pavo_cristatus:22.550700694999996,Gallus_gallus:22.5507006968):1.24759326,(Bonasa_bonasia:19.47579751,Phasianus_versicolor:19.475797508):4.3224964484):52.9685802763):24.35289323,((((((((Pterodroma_hypoleuca:48.5669982617,((Bulweria_bulwerii:38.169580869,(Calonectris_leucomelas:21.16204229,(Puffinus_tenuirostris:13.110058268800001,Puffinus_pacificus:13.110058269):8.0519840185):17.007538591):7.013664727,Fulmarus_glacialis:45.183245596999996):3.3837526605):12.10927751,Phoebastria_immutabilis:60.676275767999996):9.49020692,((Oceanodroma_furcata:30.564784572,(Oceanodroma_tristrami:19.06346645,Oceanodroma_leucorhoa:19.06346645):11.501318125000001):2.4419171859,Oceanodroma_matsudairae:33.0067017571):37.15978093):3.175408076,(Phalacrocorax_capillatus:17.3084252722,Phalacrocorax_carbo:17.308425275):56.0334654933):2.269131046,(((Egretta_garzetta:37.69837188569999,Nycticorax_nycticorax:37.698371890800004):3.038583072,(Bubulcus_ibis:24.85380783,Ardea_cinerea:24.853807832200005):15.8831471253):10.69037799,Ixobrychus_sinensis:51.427332951299995):24.183688866):1.953022395,((Podiceps_nigricollis:71.393865978,((Gallinula_chloropus:13.95151284692,Fulica_atra:13.95151285036):11.822199196,Rallus_aquaticus:25.7737120472):45.6201539256):1.015898326,((((Phalaropus_lobatus:39.160493631,(Scolopax_rusticola:30.0913032037,(Gallinago_gallinago:14.377205405,Gallinago_hardwickii:14.377205402000001):15.714097799000001):9.069190430999999):0.5255889951,(Calidris_subminuta:18.78863125,Calidris_ruficollis:18.788631249399998):20.8974513766):18.980147904000003,(Glareola_maldivarum:23.929334286,(((Anous_stolidus:17.681581623,(Larus_ridibundus:4.78877550016,Larus_crassirostris:4.78877550088):12.8928061221):0.2235533538,Sterna_fuscata:17.905134976):2.288809562,(((Cerorhinca_monocerata:6.734202136,Fratercula_cirrhata:6.734202136):7.094583334,(Aethia_pusilla:4.236042278,Aethia_cristatella:4.2360422779):9.592743192):1.529185677,(Uria_lomvia:4.924570859,Uria_aalge:4.924570859):10.4334002863):4.835973392):3.735389746):34.73689625):4.032196209,(Pluvialis_fulva:47.964259623000004,Himantopus_himantopus:47.964259619500005):14.734167117):9.711337562):5.1542799081):9.224504503,((((Hirundapus_caudacutus:28.685530514,Apus_pacificus:28.6855305192):56.719608872,((((((Asio_flammeus:28.05689642127,Strix_uralensis:28.0568964211):3.489964267,(Otus_lempiji:16.213107608,Otus_scops:16.2131076084):15.333753078):11.779383096,Ninox_scutulata:43.326243781):36.44967368,(((Dendrocopos_kizuki:8.218660231,(Dendrocopos_leucotos:1.868725752,Dendrocopos_major:1.86872575205):6.3499344793):2.4038620085,(Dryocopus_martius:6.79772148644,(Picus_awokera:5.384609713,Picus_canus:5.384609713300001):1.4131117736):3.8248007527):57.5950912433,(Alcedo_atthis:42.718760078,Megaceryle_lugubris:42.718760081):25.498853390099995):11.558303984199998):2.166198531,Caprimulgus_indicus:81.9421159922):0.01121995188,((Accipiter_nisus:26.980769986,Accipiter_gentilis:26.9807699908):7.261916384000001,(Buteo_buteo:27.2948107634,Milvus_migrans:27.294810763999998):6.947875610999999):47.710649567000004):3.451803446):0.3270548351,(((Lanius_bucephalus:32.527888113,((Corvus_macrorhynchos:9.0483153566,Corvus_corone:9.048315356699998):10.9099846475,Garrulus_glandarius:19.9583000065):12.5695881078):19.073208885043,((((((((Phylloscopus_borealis:5.567199019,Phylloscopus_borealoides:5.567199018):8.0303538894,Phylloscopus_coronatus:13.597552907):11.705091369,(Urosphena_squameiceps:17.4319891852,Cettia_diphone:17.4319891845):7.8706550925):8.362257002,Delichon_urbicum:33.664901279000006):1.742190265,(Ixos_amaurotis:34.19543809,(Zosterops_japonicus:28.38808006229,Locustella_ochotensis:28.3880800605):5.807358033):1.211653455):2.7373010133999998,Alauda_arvensis:38.144392556410004):7.681480179,(Parus_major:18.399584550999997,(Parus_varius:16.76664754228,Parus_ater:16.766647540999998):1.6329370059000001):27.426288187200004):1.4301603,(((Bombycilla_garrulus:44.013431180999994,((Zoothera_dauma:14.960668613100001,(Turdus_naumanni:6.756394869999999,Turdus_pallidus:6.756394869799999):8.20427374386):5.8368247668999995,(((Phoenicurus_auroreus:11.3797705012,Monticola_solitarius:11.3797705004):0.5658741313,Luscinia_calliope:11.9456446312):0.7192910606,Erithacus_akahige:12.6649356919):8.132557688110001):23.215937800699997):2.24663103,Regulus_regulus:46.260062207):0.02996680457,(Passer_montanus:31.911146139,((Coccothraustes_coccothraustes:22.000275477,(Loxia_curvirostra:10.996007631100001,Carduelis_spinus:10.9960076317):11.004267845000001):7.744446203999999,Emberiza_spodocephala:29.7447216851):2.166424455):14.378882876649998):0.9660040234):4.3450639603):31.5606996873,(((Falco_peregrinus:12.1364845354,Falco_subbuteo:12.1364845342):2.8906797280000003,Falco_tinnunculus:15.027164262800001):0.3699212421,Falco_columbarius:15.3970855):67.764711175):2.57039754):0.7136123787,(Cuculus_fugax:22.530848137,(Cuculus_canorus:2.178816122,Cuculus_saturatus:2.1788161218):20.352032017000003):63.914958459199994):0.3427421077):2.150489938,(Treron_sieboldii:42.3373287163,(Columba_livia:22.7413164421,Streptopelia_orientalis:22.741316442000002):19.59601228):46.601709929):12.18072882):10.96929185,(Struthio_camelus:39.16504669,Dromaius_novaehollandiae:39.165046696):72.92401260999999);
	TREE tree_9026 = (((((Mergus_serrator:8.239045860100001,Clangula_hyemalis:8.23904586):2.2426432779,(((Anas_platyrhynchos:0.003719069997,Anas_poecilorhyncha:0.003719069997):3.70793068695,(Anas_acuta:3.30786507591,Anas_crecca:3.3078650759999997):0.4037846805):1.039281899,Anas_penelope:4.7509316548000005):5.7307574821):84.69352523390002,((Pavo_cristatus:19.487365829599998,Gallus_gallus:19.487365834600002):1.596081819,(Bonasa_bonasia:17.518957092660003,Phasianus_versicolor:17.5189570935):3.5644905599000003):74.091766732):18.57572571,((((((((Fulmarus_glacialis:39.320941748,((Bulweria_bulwerii:33.477556952,(Calonectris_leucomelas:23.1298854614,(Puffinus_tenuirostris:10.313952524000001,Puffinus_pacificus:10.313952524000001):12.81593294):10.3476714894):3.691872784,Pterodroma_hypoleuca:37.1694297408):2.1515120178):17.29000803,Phoebastria_immutabilis:56.610949774000005):6.682694384,((Oceanodroma_matsudairae:34.532945577,(Oceanodroma_leucorhoa:16.32823807,Oceanodroma_tristrami:16.3282380631):18.204707511):1.646363894,Oceanodroma_furcata:36.17930947):27.114334691):2.033045149,(Phalacrocorax_capillatus:12.5240333222,Phalacrocorax_carbo:12.524033322800001):52.802655989):15.265303016999999,(Ixobrychus_sinensis:49.463731757,(((Bubulcus_ibis:19.24264167,Ardea_cinerea:19.242641669734997):14.38351623,Nycticorax_nycticorax:33.626157903999996):2.949206963,Egretta_garzetta:36.57536487):12.8883668859):31.1282605734):8.029118219,(((((Phalaropus_lobatus:31.671089687,(Calidris_subminuta:16.326535758000002,Calidris_ruficollis:16.3265357482):15.344553937):1.385321492,(Scolopax_rusticola:26.664881854999997,(Gallinago_gallinago:10.15917713545,Gallinago_hardwickii:10.159177136):16.5057047239):6.391529322):24.114230613,((((Sterna_fuscata:14.6360068475,Anous_stolidus:14.636006848):0.2081958918,(Larus_ridibundus:3.7048493052099998,Larus_crassirostris:3.7048493057):11.13935343311):1.763831769,(((Cerorhinca_monocerata:5.521994576,Fratercula_cirrhata:5.521994576):5.074505178,(Aethia_cristatella:3.724323811,Aethia_pusilla:3.7243238113):6.8721759434):1.851562391,(Uria_aalge:3.088408876,Uria_lomvia:3.088408876):9.35965326907):4.159972364):3.608523883,Glareola_maldivarum:20.2165583898):36.9540834):11.27507296,(Pluvialis_fulva:45.822417342,Himantopus_himantopus:45.8224173511):22.623297407000003):17.49952886,((Rallus_aquaticus:34.414018722,(Gallinula_chloropus:16.210066989999998,Fulica_atra:16.210066989):18.20395173939):48.894311625,Podiceps_nigricollis:83.308330347):2.636913258):2.6758669376):2.459068989,((((Hirundapus_caudacutus:27.9874437969,Apus_pacificus:27.987443800309997):61.658439288000004,((((((Asio_flammeus:27.080742135,Strix_uralensis:27.0807421355):3.932520597,(Otus_lempiji:17.589574412300003,Otus_scops:17.589574412):13.42368832):14.446488544,Ninox_scutulata:45.4597512739):39.83108022,(((Dendrocopos_kizuki:12.656298001499998,(Dendrocopos_major:2.2256537932,Dendrocopos_leucotos:2.2256537927):10.4306442094):3.221642072,((Picus_awokera:6.682048287,Picus_canus:6.682048287399999):4.359141085,Dryocopus_martius:11.04118937254):4.8367507017):60.505719978399995,(Alcedo_atthis:46.330637753800005,Megaceryle_lugubris:46.330637757999995):30.0530223059):8.9071714396):2.343570071,Caprimulgus_indicus:87.6344015736):0.1543293298,((Buteo_buteo:26.1388422232,Milvus_migrans:26.138842222):6.211304115599999,(Accipiter_gentilis:27.799671177999997,Accipiter_nisus:27.799671175600004):4.550475161):55.438584561925595):1.8571521951999999):0.04255550315,((((Garrulus_glandarius:15.053386775,(Corvus_macrorhynchos:6.669126532390001,Corvus_corone:6.669126532):8.3842602427):9.2260172046,Lanius_bucephalus:24.2794039818):29.169623409899998,(((Alauda_arvensis:40.686604134899994,((Ixos_amaurotis:36.158819090099996,(Locustella_ochotensis:33.11141750027,Zosterops_japonicus:33.11141749709):3.0474015892999997):0.7826171797,(Delichon_urbicum:31.060668601,((Cettia_diphone:15.0182301179,Urosphena_squameiceps:15.018230117199998):7.187840644,(Phylloscopus_coronatus:10.202289426,(Phylloscopus_borealis:5.231223486,Phylloscopus_borealoides:5.231223486):4.9710659406):12.0037813362):8.8545978382):5.880767663):3.745167871):6.905783538,((Parus_varius:15.991168339400001,Parus_ater:15.991168342999998):1.311956969,Parus_major:17.3031253113):30.289262353599998):1.483771005,(((((Zoothera_dauma:19.1442167457,(Turdus_pallidus:6.5272270403,Turdus_naumanni:6.527227040500001):12.6169897058):9.66768316346,(((Monticola_solitarius:14.836189644,Phoenicurus_auroreus:14.836189644200001):0.5925820854,Luscinia_calliope:15.4287717303):1.23263247,Erithacus_akahige:16.661404199000003):12.1504957096):14.047256345649998,Bombycilla_garrulus:42.859156262599996):3.059733475,Regulus_regulus:45.918889738000004):1.971200212,(((Coccothraustes_coccothraustes:20.924006755300002,(Loxia_curvirostra:9.6461541048,Carduelis_spinus:9.6461541048):11.277852654):6.9300239601,Emberiza_spodocephala:27.854030721554402):6.95795946,Passer_montanus:34.811990179777):13.07809977):1.186068733):4.3728687114):31.893916411000006,(Falco_columbarius:14.62525979,(Falco_tinnunculus:13.59790111944,(Falco_peregrinus:11.4177488207,Falco_subbuteo:11.4177488196):2.1801522999):1.027358667):70.71768401599999):4.345494792):1.183493323,(Cuculus_fugax:20.334694771,(Cuculus_saturatus:2.50860561,Cuculus_canorus:2.5086056096):17.826089156600002):70.5372371542):0.2082476183):3.221852607,(Treron_sieboldii:41.58223460200001,(Streptopelia_orientalis:21.3560082345,Columba_livia:21.356008233999997):20.226226367299997):52.71979754):19.44890794):6.162185103,(Struthio_camelus:62.92617735,Dromaius_novaehollandiae:62.92617736000001):56.98694785);
	TREE tree_2577 = (((((Clangula_hyemalis:9.565463142,Mergus_serrator:9.565463141700002):2.993607289589,(((Anas_crecca:4.4834165618,Anas_acuta:4.4834165617):0.2460138303,(Anas_platyrhynchos:0.0495581046,Anas_poecilorhyncha:0.0495581046):4.679872287854):1.206293424,Anas_penelope:5.935723815):6.623346616399999):72.9610467476,((Gallus_gallus:24.979538584,Pavo_cristatus:24.979538589):1.099838234,(Bonasa_bonasia:22.411334279000002,Phasianus_versicolor:22.411334279):3.6680425419):59.440740361):31.56250124,(((((((Ardea_cinerea:27.32958682697,Bubulcus_ibis:27.32958683):13.58659419,(Egretta_garzetta:39.8036665288,Nycticorax_nycticorax:39.80366653):1.112514488):9.883432083,Ixobrychus_sinensis:50.79961309669999):25.534843361999997,(((((((Calonectris_leucomelas:22.57247958,(Puffinus_pacificus:10.884722261,Puffinus_tenuirostris:10.884722261):11.687757317300001):16.996480147,Bulweria_bulwerii:39.5689597289):3.88248829,Fulmarus_glacialis:43.45144802):4.587041492,Pterodroma_hypoleuca:48.0384895144):13.41203962,Phoebastria_immutabilis:61.450529133):6.349333739,((Oceanodroma_leucorhoa:19.7194546,Oceanodroma_tristrami:19.719454602000003):15.382681570999999,(Oceanodroma_matsudairae:22.42289283,Oceanodroma_furcata:22.42289283):12.679243347):32.697726699):3.501272982,(Phalacrocorax_capillatus:3.149039565,Phalacrocorax_carbo:3.149039566):68.1520962923):5.033320607):0.4464944632,((Podiceps_nigricollis:72.24191657899999,((Fulica_atra:15.4662668847,Gallinula_chloropus:15.466266886):16.848252088,Rallus_aquaticus:32.314518975):39.9273975918):1.147592982,(((((Scolopax_rusticola:24.5344075174,(Gallinago_gallinago:10.7799358569,Gallinago_hardwickii:10.7799358565):13.7544716559):5.093791556,Phalaropus_lobatus:29.628199073):0.4602295731,(Calidris_subminuta:17.277334403999998,Calidris_ruficollis:17.2773344034):12.811094244300001):24.633589982999997,(Glareola_maldivarum:26.339270693000003,((((Larus_ridibundus:5.30825960385,Larus_crassirostris:5.30825960413):15.641772452129999,Anous_stolidus:20.950032059999998):0.3985313674,Sterna_fuscata:21.348563426200002):1.122981943,(((Cerorhinca_monocerata:11.18391201,Fratercula_cirrhata:11.183912009):4.721304916,(Aethia_cristatella:5.89267764,Aethia_pusilla:5.8926776403):10.0125392847):1.780766062,(Uria_aalge:3.858186382,Uria_lomvia:3.858186382):13.8277966043):4.7855623834):3.867725323):28.382747940999998):10.99786807,(Himantopus_himantopus:44.960229876,Pluvialis_fulva:44.960229866999995):20.759656831999997):7.669622849):3.3914413666999996):12.25655513,(((((((((Asio_flammeus:32.180409326,Strix_uralensis:32.180409329170004):3.978048386,(Otus_lempiji:18.3265936945,Otus_scops:18.3265936931):17.831864025999998):11.156867326,Ninox_scutulata:47.315325047):37.81922092,((((Picus_awokera:11.29602598,Picus_canus:11.296025979900001):4.729237226,Dryocopus_martius:16.0252632052):6.325901784,(Dendrocopos_kizuki:18.2829200158,(Dendrocopos_leucotos:3.331035047,Dendrocopos_major:3.3310350463000002):14.951884967199998):4.068244975):54.2714621968,(Alcedo_atthis:44.938758057099996,Megaceryle_lugubris:44.938758056999994):31.683869127):8.5119187797):1.138927184,Caprimulgus_indicus:86.2734731546):0.05541677045,((Accipiter_gentilis:23.454988175999997,Accipiter_nisus:23.454988181300003):4.7712517237,(Milvus_migrans:24.40820624,Buteo_buteo:24.40820624101):3.8180336573):58.1026500159595):0.9353705249,(Hirundapus_caudacutus:36.3488834514,Apus_pacificus:36.348883453593):50.91537697750001):0.08201943742,(((Lanius_bucephalus:26.2492182185,(Garrulus_glandarius:17.111218641900003,(Corvus_macrorhynchos:7.7068977202,Corvus_corone:7.706897719699999):9.404320921416):9.1379995763):29.355789554100003,(((Alauda_arvensis:40.3238932358,(((Zosterops_japonicus:27.28926120104,((Cettia_diphone:16.5712277988,Urosphena_squameiceps:16.57122779826):7.960094439,((Phylloscopus_borealis:6.773978561,Phylloscopus_borealoides:6.7739785614):4.60450438,Phylloscopus_coronatus:11.378482941000001):13.152839298):2.7579389714121):7.660358131,Ixos_amaurotis:34.94961934):2.361994941,(Locustella_ochotensis:35.847048260282605,Delichon_urbicum:35.847048262399994):1.46456602):3.0122789578):6.370166723,((Parus_varius:15.9574205564,Parus_ater:15.957420553899999):1.988489318,Parus_major:17.945909877000002):28.748150083200002):0.5522241614,(((Bombycilla_garrulus:42.493610108599995,((Zoothera_dauma:21.6245097151,(Turdus_pallidus:7.905095736,Turdus_naumanni:7.9050957362):13.719413979779999):9.481767793300001,(Erithacus_akahige:19.9971107451,((Phoenicurus_auroreus:18.101935291700002,Monticola_solitarius:18.1019352932):0.6554451907,Luscinia_calliope:18.7573804783):1.2397302628000002):11.109166764000001):11.3873326):2.549865316,Regulus_regulus:45.043475441):1.586748158,(((Coccothraustes_coccothraustes:21.949490789000002,(Carduelis_spinus:9.1294972074,Loxia_curvirostra:9.1294972068):12.819993580999999):4.9137719519,Emberiza_spodocephala:26.8632627403342):9.571458819,Passer_montanus:36.4347215516):10.195502026):0.6160605372):8.3587236532):29.878090272999994,(((Falco_peregrinus:10.886263856700001,Falco_subbuteo:10.88626385639):1.3001925962,Falco_columbarius:12.1864564552):1.510238449,Falco_tinnunculus:13.696694901):71.78640315):1.8631818319):1.333003223,((Cuculus_saturatus:3.873752811,Cuculus_canorus:3.873752812):22.818346200500002,Cuculus_fugax:26.69209901):61.9871840943):0.3582229438):2.662495981,((Columba_livia:15.353011299099999,Streptopelia_orientalis:15.3530112996):13.2638385668,Treron_sieboldii:28.6168498668):63.083152166):25.38261639):4.514622382,(Struthio_camelus:60.47388259,Dromaius_novaehollandiae:60.47388259200001):61.12335821);
	TREE tree_8079 = (((((((Anas_crecca:3.3748864651200003,Anas_acuta:3.3748864657999995):0.2842245102,(Anas_platyrhynchos:0.01657207899,Anas_poecilorhyncha:0.01657207899):3.6425388971999997):1.136783168,Anas_penelope:4.795894144):5.8345358878,(Clangula_hyemalis:8.538440969649999,Mergus_serrator:8.5384409696):2.09198906221):69.6175286742,((Gallus_gallus:13.4103903154,Pavo_cristatus:13.410390316400001):0.7344010757,(Bonasa_bonasia:11.211066921500002,Phasianus_versicolor:11.2110669224):2.9337244701999996):66.1031673077):28.79180281,(((((((((((Calonectris_leucomelas:24.123400809,(Puffinus_pacificus:10.896760809,Puffinus_tenuirostris:10.896760808):13.226639999):13.862011066,Bulweria_bulwerii:37.98541188):5.317909445,Pterodroma_hypoleuca:43.3033213146):9.724786438,Fulmarus_glacialis:53.0281077561):18.49029642,Phoebastria_immutabilis:71.51840417):7.040359916,((Oceanodroma_furcata:24.12888627,Oceanodroma_matsudairae:24.128886272):12.80377545,(Oceanodroma_tristrami:19.69316426,Oceanodroma_leucorhoa:19.69316426):17.239497463):41.626102362999994):6.132796875,(Phalacrocorax_carbo:11.225473241,Phalacrocorax_capillatus:11.225473241400001):73.46608773269999):0.4671397353,((((Bubulcus_ibis:24.608044828,Ardea_cinerea:24.608044831599997):15.3229314,Nycticorax_nycticorax:39.93097623):5.742319618,Egretta_garzetta:45.673295836):4.373967391,Ixobrychus_sinensis:50.047263237):35.111437464):2.958608864,(((((((Scolopax_rusticola:23.499259717,(Gallinago_gallinago:16.6978279747,Gallinago_hardwickii:16.697827972):6.8014317512):5.218320843000001,Phalaropus_lobatus:28.717580568):0.8956022815,(Calidris_ruficollis:15.782080804600001,Calidris_subminuta:15.782080800000001):13.8311020425):27.287090201,((((Anous_stolidus:18.701193893,(Larus_ridibundus:4.6424694285,Larus_crassirostris:4.6424694288):14.0587244659):0.3375719104,Sterna_fuscata:19.038765805):1.756042431,(((Cerorhinca_monocerata:7.015001211,Fratercula_cirrhata:7.015001209999999):7.592435256,(Aethia_cristatella:4.812206716,Aethia_pusilla:4.8122067169000005):9.79522975):1.240634616,(Uria_lomvia:4.680400005,Uria_aalge:4.680400005):11.1676710785):4.946737152):5.746903852,Glareola_maldivarum:26.541712085809998):30.358560967):6.836085083,(Himantopus_himantopus:48.374607421899995,Pluvialis_fulva:48.3746074306):15.361750712):19.89842177,Podiceps_nigricollis:83.634779893):1.255458185,(Rallus_aquaticus:38.444180941,(Fulica_atra:17.027543251,Gallinula_chloropus:17.027543253):21.4166376859):46.446057152099996):3.227071481):0.761724384,(((((((((Asio_flammeus:30.8756954514,Strix_uralensis:30.8756954542):2.114592035,(Otus_lempiji:16.8585654327,Otus_scops:16.858565433):16.1317220581):12.73298442,Ninox_scutulata:45.723271905000004):36.42291625,(((Dryocopus_martius:9.67208529193,(Picus_canus:5.7363491838,Picus_awokera:5.736349184):3.9357361081):3.8311170462,(Dendrocopos_kizuki:10.961887652,(Dendrocopos_major:2.0889716109,Dendrocopos_leucotos:2.0889716107000003):8.8729160402):2.5413146863):62.06818054520001,(Alcedo_atthis:32.771891773899995,Megaceryle_lugubris:32.771891771):42.79949111):6.5748052790000004):1.835711226,Caprimulgus_indicus:83.98189938489999):0.44654697,((Milvus_migrans:22.240822392,Buteo_buteo:22.2408223944):7.9253362892000006,(Accipiter_nisus:23.410376151199998,Accipiter_gentilis:23.4103761515):6.75578253):54.2622876745946):2.267561307,(Hirundapus_caudacutus:28.923156281,Apus_pacificus:28.923156284600005):57.772851387):0.02795729011,((Falco_tinnunculus:11.9963542018,((Falco_columbarius:9.794619133,Falco_subbuteo:9.7946191319):0.4368929746,Falco_peregrinus:10.2315121078):1.7648420941):73.6636665087,((Lanius_bucephalus:33.1773112751,(Garrulus_glandarius:20.033204857,(Corvus_macrorhynchos:8.485453081000001,Corvus_corone:8.4854530807):11.547751779799999):13.1441064172):22.9943836709,(((((Delichon_urbicum:33.915086758,((Cettia_diphone:17.426438221,Urosphena_squameiceps:17.426438222):7.9432402374999995,((Phylloscopus_borealis:5.148366579,Phylloscopus_borealoides:5.1483665797):8.0411626482,Phylloscopus_coronatus:13.189529228):12.180149233):8.5454083):2.029893871,(Ixos_amaurotis:32.09769593,(Locustella_ochotensis:29.247358600899997,Zosterops_japonicus:29.24735859337):2.8503373307):3.847284701):2.0708608326,Alauda_arvensis:38.0158414583447):7.620270184,((Parus_varius:17.400288916500003,Parus_ater:17.400288914):1.6457576686000002,Parus_major:19.0460465862):26.590065064):3.322859407,(((((Zoothera_dauma:20.9058248984,(Turdus_pallidus:6.8083549114,Turdus_naumanni:6.80835491099):14.0974699887):7.030500642,(((Phoenicurus_auroreus:15.649735595300001,Monticola_solitarius:15.6497355956):0.5471533226,Luscinia_calliope:16.196888918):1.9327429328,Erithacus_akahige:18.1296318509):9.80669368984):17.7994462508,Bombycilla_garrulus:45.735771791999994):1.120668152,Regulus_regulus:46.856439948):0.9398081212,(((Coccothraustes_coccothraustes:19.5801512312,(Loxia_curvirostra:7.673732987,Carduelis_spinus:7.673732988):11.906418242700001):6.023345329800001,Emberiza_spodocephala:25.603496560799996):2.9315235415,Passer_montanus:28.5350201001):19.261227961):1.162722989):7.2127238954):29.48832576):1.0639442452):2.014561327,(Cuculus_fugax:21.687294297,(Cuculus_canorus:3.525244115,Cuculus_saturatus:3.5252441150999996):18.162050184):67.0512319788):0.1405076729):4.782948533,(Treron_sieboldii:30.407879692799995,(Streptopelia_orientalis:16.2239417756,Columba_livia:16.223941775999997):14.183937917199998):63.254102798999995):15.37777903):2.176900298,(Dromaius_novaehollandiae:47.79026605,Struthio_camelus:47.790266048):63.426395750999994);
	TREE tree_2180 = (((((Mergus_serrator:13.3500453058,Clangula_hyemalis:13.350045305999998):1.4381150399,((((Anas_poecilorhyncha:0.0713608733,Anas_platyrhynchos:0.0713608733):5.25872959991,Anas_crecca:5.3300904741):0.03324464634,Anas_acuta:5.3633351203):1.120243565,Anas_penelope:6.483578684):8.304581661):59.284911558,((Pavo_cristatus:22.005840417,Gallus_gallus:22.005840418016):1.381599652,(Bonasa_bonasia:19.6920845398,Phasianus_versicolor:19.6920845388):3.6953555308):50.685631838999996):27.66318198,((((((Phalacrocorax_carbo:15.0706212098,Phalacrocorax_capillatus:15.07062120943):61.509224042,((Phoebastria_immutabilis:59.495135619900005,(((Bulweria_bulwerii:34.354577397999996,((Puffinus_tenuirostris:9.764590643,Puffinus_pacificus:9.764590643):13.324728086,Calonectris_leucomelas:23.089318730000002):11.265258680999999):3.947978268,Fulmarus_glacialis:38.302555679):1.963315132,Pterodroma_hypoleuca:40.265870805300004):19.229264823):6.301379262,(Oceanodroma_furcata:34.160647779,((Oceanodroma_matsudairae:20.86039071,Oceanodroma_leucorhoa:20.860390710300003):2.11683244,Oceanodroma_tristrami:22.977223152999997):11.183424633800001):31.635867112):10.783330358):0.9429244842,(((Nycticorax_nycticorax:37.391659556,Egretta_garzetta:37.391659565):0.2517724671,(Bubulcus_ibis:21.63942307,Ardea_cinerea:21.6394230702):16.0040089595):9.801131954,Ixobrychus_sinensis:47.44456398):30.0782057475):3.713902172,(((((Phalaropus_lobatus:32.0108666525,(Calidris_subminuta:16.73799456,Calidris_ruficollis:16.7379945561):15.2728720962):2.61997106,(Scolopax_rusticola:27.676148683999998,(Gallinago_hardwickii:15.698490185199999,Gallinago_gallinago:15.698490186):11.977658498):6.954689032):25.147166263,((((Sterna_fuscata:19.234782084000003,(Larus_ridibundus:5.23517776175,Larus_crassirostris:5.2351777603):13.999604321512999):1.3924972353332,Anous_stolidus:20.627279319):2.408640978,(((Cerorhinca_monocerata:8.057595839,Fratercula_cirrhata:8.057595839000001):7.863446037,(Aethia_cristatella:5.932542904,Aethia_pusilla:5.932542904):9.988498971999999):2.013720186,(Uria_aalge:3.820744837,Uria_lomvia:3.820744837):14.1140172248):5.101158235):3.65578404,Glareola_maldivarum:26.691704337300003):33.086299646):5.583291552,(Pluvialis_fulva:45.666766548300004,Himantopus_himantopus:45.6667665478):19.694528985):12.06309384,(Podiceps_nigricollis:74.7362993598,(Rallus_aquaticus:36.965733092600004,(Gallinula_chloropus:13.134464947,Fulica_atra:13.134464947609999):23.8312681528):37.770566251000005):2.688090023):3.8122825324000003):5.879148876,(((((((((Strix_uralensis:29.7467402231,Asio_flammeus:29.746740227):4.65900809,(Otus_lempiji:19.7488202917,Otus_scops:19.748820291999998):14.6569280219):14.802810687000001,Ninox_scutulata:49.20855900000001):30.37555491,((((Picus_awokera:10.3131011,Picus_canus:10.3131010958):4.505182879,Dryocopus_martius:14.81828397413):6.833311538999999,((Dendrocopos_major:2.7685205226000003,Dendrocopos_leucotos:2.7685205224000002):12.810463160400001,Dendrocopos_kizuki:15.5789836828):6.072611831):46.4164889769,(Alcedo_atthis:34.7871618676,Megaceryle_lugubris:34.7871618711):33.280922626999995):11.51602941407):2.271480718,Caprimulgus_indicus:81.8555946184):0.7877812596,((Buteo_buteo:23.3488260592,Milvus_migrans:23.348826058):6.921217265,(Accipiter_gentilis:24.4576841266,Accipiter_nisus:24.457684129):5.812359199):52.373332557000005):2.611026406,(Hirundapus_caudacutus:32.9376010646,Apus_pacificus:32.9376010609):52.3168012317):0.7551266455,((((Falco_columbarius:11.5430738,Falco_subbuteo:11.5430737972):0.3057067588,Falco_peregrinus:11.848780556):0.2462706296,Falco_tinnunculus:12.095051185199999):71.157703342,((Lanius_bucephalus:26.0382392337,((Corvus_corone:7.66766135638,Corvus_macrorhynchos:7.6676613567):9.170512225900001,Garrulus_glandarius:16.8381735822):9.200065647999999):29.9736680683,(((Alauda_arvensis:43.47629026679999,((((Cettia_diphone:16.81304375496,Urosphena_squameiceps:16.813043756):7.645907411,(Phylloscopus_coronatus:13.410651352,(Phylloscopus_borealis:5.258797625,Phylloscopus_borealoides:5.2587976242):8.151853728):11.048299815):9.311217593,Delichon_urbicum:33.7701687627):3.737892251,((Locustella_ochotensis:27.97023084816,Zosterops_japonicus:27.97023084347):5.977828912,Ixos_amaurotis:33.9480597592):3.560001249):5.968229264):5.911297122,((Parus_ater:17.358833357,Parus_varius:17.3588333577):0.536046441,Parus_major:17.894879799):31.4927075947):1.018816399,(((Bombycilla_garrulus:48.33901595299999,((Zoothera_dauma:23.067854193000002,(Turdus_pallidus:8.503298058,Turdus_naumanni:8.503298058):14.564556135810001):12.878183406,(Erithacus_akahige:25.5419192917,(Luscinia_calliope:25.102471113,(Phoenicurus_auroreus:22.193839291199996,Monticola_solitarius:22.193839289):2.9086318226):0.43944817973):10.40411830533):12.3929783605):1.649573852,Regulus_regulus:49.988589828100004):0.01249473121,(((Coccothraustes_coccothraustes:20.711937958300002,(Carduelis_spinus:9.463049335900001,Loxia_curvirostra:9.4630493359):11.248888622499999):9.622060212,Emberiza_spodocephala:30.3339981666482):2.2876243163,Passer_montanus:32.62162248479999):17.3794620576):0.4053192424):5.605503508):27.24084723):2.7567744068):0.8952827118,((Cuculus_saturatus:0.4122278024,Cuculus_canorus:0.4122278024):28.629825208999996,Cuculus_fugax:29.042053010000004):57.86275862389999):0.2110091364):1.824916147,(Treron_sieboldii:30.523893218100003,(Streptopelia_orientalis:17.131176447,Columba_livia:17.1311764458):13.3927167732):58.416843709000005):12.79551696):17.64053064,(Struthio_camelus:56.04665093,Dromaius_novaehollandiae:56.046650937):63.33013357);
	TREE tree_2784 = (((((Clangula_hyemalis:11.1308370336,Mergus_serrator:11.130837033099999):2.4051431576000004,(((Anas_acuta:4.25056808544,(Anas_poecilorhyncha:0.06342017523,Anas_platyrhynchos:0.06342017523):4.18714791):0.1050116549,Anas_crecca:4.35557974):1.53542454,Anas_penelope:5.89100428):7.6449759104999995):64.0407888252,((Pavo_cristatus:24.90859479615,Gallus_gallus:24.9085947998):1.266775644,(Bonasa_bonasia:21.5276595809,Phasianus_versicolor:21.527659582):4.6477108578):51.401398583900004):24.19931153,(((((((Phoebastria_immutabilis:54.8128430033,((((Calonectris_leucomelas:19.870829742,(Puffinus_pacificus:10.17131867,Puffinus_tenuirostris:10.1713186704):9.699511072):11.83076556475,Bulweria_bulwerii:31.7015953):6.4955167336,Pterodroma_hypoleuca:38.197112042499995):0.9882496882,Fulmarus_glacialis:39.185361732000004):15.627481273):3.025559229,((Oceanodroma_furcata:23.84658169,Oceanodroma_matsudairae:23.84658169):9.695911748,(Oceanodroma_tristrami:21.61489064,Oceanodroma_leucorhoa:21.6148906389):11.927602797):24.295908798):6.595450925,(Phalacrocorax_carbo:20.50206205,Phalacrocorax_capillatus:20.50206204475):43.9317911184888):2.504577787,(Ixobrychus_sinensis:42.851096527,((Egretta_garzetta:31.11799954799,(Bubulcus_ibis:15.36921527,Ardea_cinerea:15.369215272600002):15.748784282):1.21320209,Nycticorax_nycticorax:32.331201645):10.519894883):24.087334424799998):7.434784548,((Podiceps_nigricollis:69.11743520912,((Gallinula_chloropus:15.574550923,Fulica_atra:15.574550921500002):14.86442378564,Rallus_aquaticus:30.438974707):38.678460492):1.425840042,((((Phalaropus_lobatus:28.605446283,(Scolopax_rusticola:25.099594206,(Gallinago_hardwickii:14.72777205126,Gallinago_gallinago:14.727772052299999):10.371822156):3.505852072):1.322405738,(Calidris_subminuta:14.77304382,Calidris_ruficollis:14.77304382002):15.154808198000001):24.668076122,((((Anous_stolidus:19.257165483,(Larus_ridibundus:5.23922556516,Larus_crassirostris:5.2392255654):14.017939916300001):0.768131013,Sterna_fuscata:20.025296494):1.46120561,(((Cerorhinca_monocerata:7.475868705,Fratercula_cirrhata:7.475868706):7.674032008,(Aethia_pusilla:4.470229081,Aethia_cristatella:4.470229081099999):10.679671633):0.9930694554,(Uria_aalge:4.475934735,Uria_lomvia:4.475934735):11.667035433399999):5.343531936):4.459853292,Glareola_maldivarum:25.94635539508):28.649572736000003):7.463164899,(Pluvialis_fulva:45.354028576000005,Himantopus_himantopus:45.35402857353):16.705064457):8.484182208):3.8299402528999997):9.466828529,((((Hirundapus_caudacutus:36.748367311,Apus_pacificus:36.748367308):45.6094539906,((((((Asio_flammeus:31.461989506,Strix_uralensis:31.461989503399998):4.857198029,(Otus_scops:18.2186735953,Otus_lempiji:18.218673594069998):18.100513943):10.142816382,Ninox_scutulata:46.462003925999994):29.59752974,((((Dendrocopos_major:2.0946203152000002,Dendrocopos_leucotos:2.0946203144999997):10.5809088288,Dendrocopos_kizuki:12.675529144000002):2.7285831314,(Dryocopus_martius:11.525999350400001,(Picus_awokera:7.097925824,Picus_canus:7.097925825):4.428073526):3.8781129247):53.0755668639,(Alcedo_atthis:37.471716777,Megaceryle_lugubris:37.471716778):31.007962366):7.5798545168):2.576843309,Caprimulgus_indicus:78.63637697269999):0.6313781962,((Accipiter_nisus:22.211638114,Accipiter_gentilis:22.2116381186):7.9129302583,(Milvus_migrans:24.360848110000003,Buteo_buteo:24.3608481104):5.763720267):49.14318677924631):3.090066132):0.5129516705,(((Lanius_bucephalus:29.485277672400002,(Garrulus_glandarius:18.020415277999998,(Corvus_corone:7.910264262569999,Corvus_macrorhynchos:7.910264263):10.110151014300001):11.464862394):24.229917688899995,(((Alauda_arvensis:41.71372630722999,(((Zosterops_japonicus:20.660493666100002,Locustella_ochotensis:20.660493668251):11.472483941,Ixos_amaurotis:32.1329776106):3.50759126,(((Cettia_diphone:12.974762169040002,Urosphena_squameiceps:12.9747621697):6.685810361,((Phylloscopus_borealis:4.330498016,Phylloscopus_borealoides:4.330498016):4.6141005901,Phylloscopus_coronatus:8.9445986048):10.7159739252):6.0369619997,Delichon_urbicum:25.6975345287):9.943034336):6.073157442):3.034965242,((Parus_ater:14.56897885,Parus_varius:14.5689788494):0.7410903012,Parus_major:15.3100691504):29.438622399799996):2.352305695,(((Bombycilla_garrulus:42.774216141100005,(((Turdus_pallidus:8.2264206415,Turdus_naumanni:8.226420642156):12.719511020899999,Zoothera_dauma:20.9459316609):6.642638299,(Erithacus_akahige:17.705799950299998,((Phoenicurus_auroreus:15.542586981600003,Monticola_solitarius:15.5425869804):0.9780157818,Luscinia_calliope:16.520602763):1.18519718823):9.8827700095):15.1856461864):2.868148506,Regulus_regulus:45.642364646999994):0.1644595319,(((Coccothraustes_coccothraustes:18.830447395,(Loxia_curvirostra:9.369691401499999,Carduelis_spinus:9.369691400499999):9.460755993700001):7.406357325999999,Emberiza_spodocephala:26.2368047215):4.81278006,Passer_montanus:31.0495847795478):14.757239397700001):1.294173064):6.614198120099999):27.066650951000003,(((Falco_subbuteo:11.0092720919,Falco_peregrinus:11.00927209259):3.4635112,Falco_tinnunculus:14.4727832925):2.852721608,Falco_columbarius:17.3255049):63.456341417):2.0889266502):0.9159776408,((Cuculus_canorus:2.275528458,Cuculus_saturatus:2.275528458):22.500289640200002,Cuculus_fugax:24.775818094):59.01093250907271):0.05329341665):1.669228948,((Columba_livia:16.9145631314,Streptopelia_orientalis:16.914563132599998):14.7109434091,Treron_sieboldii:31.62550654002):53.883766429):16.26680757):4.786178285,(Struthio_camelus:38.78968112,Dromaius_novaehollandiae:38.78968112):67.77257767559999);
	TREE tree_3123 = (((((Clangula_hyemalis:7.637956931600001,Mergus_serrator:7.6379569318):1.76013334679,(((Anas_poecilorhyncha:0.07942352635,Anas_platyrhynchos:0.07942352635):2.8970386030200004,(Anas_acuta:2.771450971,Anas_crecca:2.7714509714):0.20501115774):1.000807973,Anas_penelope:3.977270102):5.4208201767999995):64.93459592720001,((Pavo_cristatus:16.468927835,Gallus_gallus:16.4689278374):1.4437905528,(Bonasa_bonasia:14.732631904300002,Phasianus_versicolor:14.7326319052):3.1800864844999994):56.419967822000004):28.36965201,(((((((((((Calonectris_leucomelas:18.944230226000002,(Puffinus_tenuirostris:9.90826436,Puffinus_pacificus:9.908264359599999):9.0359658686):13.0760673641,Bulweria_bulwerii:32.020297594):3.119996459,Fulmarus_glacialis:35.1402940535):1.374379764,Pterodroma_hypoleuca:36.51467381548):19.859802553,Phoebastria_immutabilis:56.374476376):6.722536842,(((Oceanodroma_leucorhoa:16.31788274,Oceanodroma_tristrami:16.31788274):14.004621271,Oceanodroma_furcata:30.32250401):7.061271779,Oceanodroma_matsudairae:37.3837757884):25.71323743):7.743423888000001,(Phalacrocorax_capillatus:9.65424386862,Phalacrocorax_carbo:9.654243868):61.186193239354196):1.013961128,((Egretta_garzetta:29.95547405024,((Bubulcus_ibis:12.66134408,Ardea_cinerea:12.661344085600001):10.17944425015,Nycticorax_nycticorax:22.840788334):7.114685713):4.27468443,Ixobrychus_sinensis:34.230158479):37.624239743):15.33012334,((((((Scolopax_rusticola:24.842598957,(Gallinago_gallinago:7.949761153000001,Gallinago_hardwickii:7.9497611526):16.892837804800003):5.1116721965,Phalaropus_lobatus:29.954271149999997):0.2507973587,(Calidris_subminuta:14.993127543,Calidris_ruficollis:14.993127542099998):15.211940974929998):16.629025976999998,(((((Larus_ridibundus:3.29236515662,Larus_crassirostris:3.29236515681):10.427947337835,Anous_stolidus:13.720312496000002):0.2125219537,Sterna_fuscata:13.9328344488):2.559873538,(((Cerorhinca_monocerata:5.97391699,Fratercula_cirrhata:5.97391699):6.559696512,(Aethia_cristatella:3.160177672,Aethia_pusilla:3.1601776718):9.373435829):0.5894669709,(Uria_aalge:3.592092814,Uria_lomvia:3.592092814):9.5309876582):3.3696275140000003):4.238072764,Glareola_maldivarum:20.7307807505):26.10331374):19.00402814,(Pluvialis_fulva:48.297291829,Himantopus_himantopus:48.2972918249):17.540830795):16.25180189,((Rallus_aquaticus:44.92920974697,(Gallinula_chloropus:18.554757978,Fulica_atra:18.554757975999998):26.3744517687):33.41140678166,Podiceps_nigricollis:78.34061655170001):3.749307971):5.0945970571):3.318935294,((((Apus_pacificus:33.1433272395,Hirundapus_caudacutus:33.14332723713):55.3701080609,((((((Strix_uralensis:35.0174503446,Asio_flammeus:35.017450339999996):5.87612688,(Otus_lempiji:19.1681888877,Otus_scops:19.168188887):21.725388334999998):7.3139257342,Ninox_scutulata:48.20750295570001):36.03514368,(((Dendrocopos_kizuki:15.071647383,(Dendrocopos_major:2.6579998506,Dendrocopos_leucotos:2.6579998507):12.4136475308):3.1616009441,((Picus_awokera:9.162637183,Picus_canus:9.1626371819):3.406671568,Dryocopus_martius:12.569308750800001):5.6639395755):53.257055126,(Megaceryle_lugubris:35.275920723,Alcedo_atthis:35.275920731599996):36.214382731):12.7523431771):3.077689712,Caprimulgus_indicus:87.32033635014):0.0921628787,((Accipiter_gentilis:28.749826716,Accipiter_nisus:28.749826707):7.133894816300001,(Milvus_migrans:29.048276595,Buteo_buteo:29.048276596630004):6.8354449323):51.5287777042):1.1009360747999999):0.474461868,(((Lanius_bucephalus:32.655565494499996,(Garrulus_glandarius:21.011764167,(Corvus_corone:9.1903507303,Corvus_macrorhynchos:9.1903507302):11.8214134324):11.643801336):19.357824571800002,(((Alauda_arvensis:35.1016619091999,((Ixos_amaurotis:30.6656870092,(((Cettia_diphone:17.935555378740002,Urosphena_squameiceps:17.9355553812):6.749948276,(Phylloscopus_coronatus:11.4701210583,(Phylloscopus_borealis:5.932248665,Phylloscopus_borealoides:5.932248664):5.5378723946):13.2153825956):2.4207022251500003,Zosterops_japonicus:27.106205882589997):3.5594811306):2.432426474,(Delichon_urbicum:31.352787854000002,Locustella_ochotensis:31.3527878518785):1.745325637):2.0035484281):8.990158968,((Parus_varius:14.961802060000002,Parus_ater:14.9618020598):1.731831327,Parus_major:16.6936333873):27.3981874972):3.050248647,(((Bombycilla_garrulus:44.9686456473,((Zoothera_dauma:14.1729503557,(Turdus_pallidus:4.9594513283,Turdus_naumanni:4.959451329):9.21349902699):6.175019874,(((Phoenicurus_auroreus:10.8037200931,Monticola_solitarius:10.8037200927):0.8655333249,Luscinia_calliope:11.669253418):0.9596186987299999,Erithacus_akahige:12.628872116):7.7190981131):24.620675421999998):1.569276818,Regulus_regulus:46.537922471200005):0.002721547253,(((Coccothraustes_coccothraustes:21.573323809500003,(Carduelis_spinus:8.926573714,Loxia_curvirostra:8.9265737147):12.6467500988):8.262844947,Emberiza_spodocephala:29.836168750058498):4.424898379,Passer_montanus:34.261067128600004):12.279576884199999):0.6014255115):4.8713205418):35.1787811339,((Falco_columbarius:15.31885947,Falco_tinnunculus:15.3188594658):0.3853225992,(Falco_subbuteo:12.837924161700002,Falco_peregrinus:12.83792416051):2.8662579041):71.48798914700001):1.7957259637999998):1.353375244,((Cuculus_saturatus:2.216104918,Cuculus_canorus:2.2161049181):20.163185912499998,Cuculus_fugax:22.379290828000002):67.9619815782):0.1621844475):3.943460143,(Treron_sieboldii:40.306275762400006,(Streptopelia_orientalis:22.0792583406,Columba_livia:22.0792583429):18.227017418):54.140641241999994):8.25542122):10.3722564,(Struthio_camelus:53.52741329,Dromaius_novaehollandiae:53.527413292):59.54718131);
	TREE tree_5579 = (((((((Anas_poecilorhyncha:0.06103783556,Anas_platyrhynchos:0.06103783556):2.67604513741,(Anas_crecca:2.357257199,Anas_acuta:2.35725719869):0.37982577379):0.5314754282,Anas_penelope:3.2685584014):4.0806029631000005,(Clangula_hyemalis:5.425012209999999,Mergus_serrator:5.4250122106):1.9241491537800002):69.119697355,((Bonasa_bonasia:14.1262107038,Phasianus_versicolor:14.126210705):3.5797298441999996,(Pavo_cristatus:16.337901337599998,Gallus_gallus:16.3379013389):1.3680392101):58.762918171600006):15.71868891,((((((Phalacrocorax_capillatus:33.743867708,Phalacrocorax_carbo:33.7438677131):35.085287376051504,(((Bubulcus_ibis:23.80422498,Ardea_cinerea:23.8042249753):13.93320308,(Egretta_garzetta:35.332127839,Nycticorax_nycticorax:35.33212784):2.4053002187):7.267169337,Ixobrychus_sinensis:45.0045973907):23.824557694):0.3801434117,(((Pterodroma_hypoleuca:45.283183176,(((Calonectris_leucomelas:24.540070227999998,(Puffinus_tenuirostris:11.053317432,Puffinus_pacificus:11.053317432):13.486752791):6.722048406,Bulweria_bulwerii:31.262118629):11.91445636,Fulmarus_glacialis:43.176574993):2.1066081797):17.81725132,Phoebastria_immutabilis:63.100434488000005):4.111270549,((Oceanodroma_tristrami:20.8189424,Oceanodroma_leucorhoa:20.818942401999998):20.075449053,(Oceanodroma_furcata:10.96190677,Oceanodroma_matsudairae:10.96190677):29.932484677999998):26.31731359):1.9975934637716002):4.313611775,(((Rallus_aquaticus:25.654241452199997,(Gallinula_chloropus:13.262006566,Fulica_atra:13.2620065656):12.392234885):41.7553687991,Podiceps_nigricollis:67.40961024999999):0.9910548683,((((Phalaropus_lobatus:27.605164939,(Calidris_ruficollis:14.409694963,Calidris_subminuta:14.409694957400001):13.195469977999998):0.5167027279,(Scolopax_rusticola:26.478445846,(Gallinago_hardwickii:10.9266552375,Gallinago_gallinago:10.926655237999999):15.551790612000001):1.6434218182):21.0466296196,(Glareola_maldivarum:18.3865118169,((((Larus_crassirostris:3.0903130022,Larus_ridibundus:3.0903130026100003):9.7965205254,Anous_stolidus:12.886833528):0.4315497559,Sterna_fuscata:13.318383283):1.361601924,(((Cerorhinca_monocerata:4.932596187,Fratercula_cirrhata:4.932596188):5.285638709,(Aethia_cristatella:3.554778814,Aethia_pusilla:3.5547788138):6.663456083):0.9242278429,(Uria_lomvia:2.834873755,Uria_aalge:2.834873755):8.3075889842):3.5375224676):3.706526611):30.781985459999998):11.00140358,(Himantopus_himantopus:44.86251149553,Pluvialis_fulva:44.862511488):15.307389381):8.230764248):5.1222451567):4.263756676,(((((((((Asio_flammeus:26.811432270000005,Strix_uralensis:26.8114322723):3.926878589,(Otus_lempiji:16.6212210697,Otus_scops:16.621221068700002):14.1170897932):8.156281904,Ninox_scutulata:38.89459276764):30.97643482,(((Dryocopus_martius:8.73841680064,(Picus_awokera:5.448432395,Picus_canus:5.4484323957):3.289984406):3.9748380266,(Dendrocopos_kizuki:10.657741426500001,(Dendrocopos_leucotos:1.6690744595,Dendrocopos_major:1.6690744594):8.9886669662):2.055513401):51.647240741299996,(Megaceryle_lugubris:30.916869004,Alcedo_atthis:30.9168690104):33.443626564):5.510532017599999):1.6716205174,Caprimulgus_indicus:71.54264811280001):0.06625780028,((Buteo_buteo:23.848159922700003,Milvus_migrans:23.84815992):4.091834026,(Accipiter_gentilis:22.661437239,Accipiter_nisus:22.661437237):5.2785567088):43.66891196326):4.16297308,(Hirundapus_caudacutus:30.95408702,Apus_pacificus:30.95408701997):44.8177919677):0.3618838778,(((Lanius_bucephalus:26.2627508455,(Garrulus_glandarius:15.488267402,(Corvus_corone:6.9396433692,Corvus_macrorhynchos:6.939643369200001):8.5486240335):10.774483445000001):23.5630287995453,(((((((Zosterops_japonicus:27.608934215900007,Ixos_amaurotis:27.6089342098):2.424843086,((Cettia_diphone:14.54888164223,Urosphena_squameiceps:14.548881643000001):7.138815909,(Phylloscopus_coronatus:11.1360021801,(Phylloscopus_borealoides:4.8597210927,Phylloscopus_borealis:4.8597210926):6.276281087999999):10.551695371000001):8.346079748000001):0.5838635515,Locustella_ochotensis:30.6176408491):0.04942643566,Delichon_urbicum:30.667067290299997):1.9394862359,Alauda_arvensis:32.6065535264741):8.113881855,((Parus_ater:12.5323084561,Parus_varius:12.532308455299999):1.9081777808,Parus_major:14.4404862371):26.2799491477):4.03255596,((((((Turdus_pallidus:6.370536522999999,Turdus_naumanni:6.370536523400001):10.698145168539998,Zoothera_dauma:17.0686816925):6.763113228,(((Phoenicurus_auroreus:15.518451235899999,Monticola_solitarius:15.518451235):1.44609117649,Luscinia_calliope:16.964542413):0.7140819096,Erithacus_akahige:17.678624322199997):6.1531705977502):18.034518692,Bombycilla_garrulus:41.86631361486):1.495052339,Regulus_regulus:43.36136595399999):0.2296327821,(((Coccothraustes_coccothraustes:20.0017123943,(Loxia_curvirostra:9.2718247271,Carduelis_spinus:9.2718247271):10.729887663):8.3136531607,Emberiza_spodocephala:28.315365554889993):5.48231087,Passer_montanus:33.797676421):9.7933223065):1.161992611):5.0727883047999995):24.949428602900003,(((Falco_columbarius:9.995516275,Falco_subbuteo:9.9955162746):1.964445872,Falco_peregrinus:11.9599621483):1.327270051,Falco_tinnunculus:13.2872321981):61.48797605):1.3585546156200001):1.371505071,(Cuculus_fugax:25.264741290000003,(Cuculus_canorus:2.342451346,Cuculus_saturatus:2.342451346):22.922289943000003):52.240526650099994):0.2813990145):1.833230718,((Columba_livia:15.8690858298,Streptopelia_orientalis:15.8690858283):14.4853994463,Treron_sieboldii:30.3544852734):49.26541239):12.56764996):3.670630646,(Struthio_camelus:62.37298236,Dromaius_novaehollandiae:62.37298235):33.48519591);
	TREE tree_4222 = (((((Clangula_hyemalis:12.2684745634,Mergus_serrator:12.268474563599998):3.54344559318,(((Anas_crecca:4.62961659606,Anas_acuta:4.6296165972):0.3674414268,(Anas_poecilorhyncha:0.07729146006,Anas_platyrhynchos:0.07729146006):4.9197665630300005):1.88554735,Anas_penelope:6.882605373):8.9293147828):66.05434195980001,((Gallus_gallus:13.30179456221,Pavo_cristatus:13.301794563):1.7920070705,(Bonasa_bonasia:11.76471764023,Phasianus_versicolor:11.7647176389):3.3290839930000002):66.7724604868):24.78342632,((((((((((Bulweria_bulwerii:34.69776824,(Calonectris_leucomelas:27.273989494000002,(Puffinus_tenuirostris:14.371116328,Puffinus_pacificus:14.371116328):12.902873159):7.423778745):10.17056771,Pterodroma_hypoleuca:44.868335945):4.620861929,Fulmarus_glacialis:49.489197876999995):14.79474127,Phoebastria_immutabilis:64.28393914399999):1.411686373,(((Oceanodroma_leucorhoa:23.77456758,Oceanodroma_tristrami:23.774567579):13.83691012,Oceanodroma_furcata:37.6114777):2.730966565,Oceanodroma_matsudairae:40.342444265):25.353181250000002):5.475955697,((((Ardea_cinerea:17.793727786,Bubulcus_ibis:17.793727791):17.0160548,Nycticorax_nycticorax:34.8097825862):0.4487030259,Egretta_garzetta:35.258485612):8.228770894,Ixobrychus_sinensis:43.4872565116):27.684324705):3.886291613,(Phalacrocorax_capillatus:12.858369107400001,Phalacrocorax_carbo:12.858369107899998):62.199503724):3.9596735,((Podiceps_nigricollis:69.5139931119,((Gallinula_chloropus:8.2291315566,Fulica_atra:8.2291315556):15.9540197148,Rallus_aquaticus:24.183151271):45.330841843):3.98140185,(((((Scolopax_rusticola:21.057802916600004,(Gallinago_gallinago:9.38692712304,Gallinago_hardwickii:9.386927124):11.670875793):4.509500332,Phalaropus_lobatus:25.567303243999998):1.263926091,(Calidris_ruficollis:15.21770607826,Calidris_subminuta:15.217706079000001):11.613523261400001):22.341441185,(Glareola_maldivarum:18.020362685725,(((Anous_stolidus:12.668177231000001,(Larus_crassirostris:3.4090686735,Larus_ridibundus:3.4090686733999997):9.2591085572):0.5296360723,Sterna_fuscata:13.1978133032):2.06496709,(((Cerorhinca_monocerata:5.658623296,Fratercula_cirrhata:5.658623297):4.362074915,(Aethia_cristatella:2.908540298,Aethia_pusilla:2.908540298):7.112157913000001):1.3064943,(Uria_lomvia:2.448648262,Uria_aalge:2.448648262):8.8785442489):3.935587882):2.757582292):31.152307845000003):14.88147026,(Pluvialis_fulva:43.12511313,Himantopus_himantopus:43.1251131396):20.929027651):9.441254169):5.5221513643):7.605819508,((((Hirundapus_caudacutus:33.263797489000005,Apus_pacificus:33.26379749270001):51.70572629949999,((((((Asio_flammeus:30.932666834660004,Strix_uralensis:30.93266683596):4.287104356,(Otus_scops:18.6270529926,Otus_lempiji:18.6270529929):16.5927181937):14.559480312,Ninox_scutulata:49.7792515):29.16407788,((((Dendrocopos_major:2.225120972,Dendrocopos_leucotos:2.2251209718):12.710710243100001,Dendrocopos_kizuki:14.935831215):2.5225929425,((Picus_awokera:8.802521291,Picus_canus:8.8025212911):4.023701895871,Dryocopus_martius:12.826223187957998):4.6322009701999995):53.8673414911,(Alcedo_atthis:39.0972602314,Megaceryle_lugubris:39.097260229):32.2285054323):7.6175637204):3.202875891,Caprimulgus_indicus:82.1462052803):0.03168293344,((Buteo_buteo:22.799461351749997,Milvus_migrans:22.799461348):5.548793783,(Accipiter_nisus:23.566874466726997,Accipiter_gentilis:23.566874461199998):4.78138067004):53.829633062800006):2.7916355986):0.1173774201,(((Falco_columbarius:13.427794549,Falco_tinnunculus:13.4277945458):0.5558707134,(Falco_peregrinus:12.0119530418,Falco_subbuteo:12.0119530431):1.971712218):70.319314645,((Lanius_bucephalus:30.286721866189996,(Garrulus_glandarius:19.398026639,(Corvus_macrorhynchos:8.090551975,Corvus_corone:8.0905519758):11.3074746643):10.8886952268):19.8754092042,(((((((Ixos_amaurotis:31.661086789371996,Zosterops_japonicus:31.661086789189998):2.365477115,((Cettia_diphone:20.8120020326,Urosphena_squameiceps:20.8120020287):8.197770088,((Phylloscopus_borealis:5.560537,Phylloscopus_borealoides:5.5605370004):9.9271575821,Phylloscopus_coronatus:15.487694583):13.522077537000001):5.016791780639):1.418720655,Locustella_ochotensis:35.445284556800004):0.4383538539,Delichon_urbicum:35.883638411):3.1775542850000003,Alauda_arvensis:39.06119269436999):3.667002576,(Parus_major:18.3849765636,(Parus_varius:15.887671362399999,Parus_ater:15.887671359999999):2.4973052056):24.3432187037):2.352176766,(((((Zoothera_dauma:21.383941365699997,(Turdus_pallidus:9.854150293,Turdus_naumanni:9.854150292):11.529791069899998):7.562470849,(Erithacus_akahige:18.790466718500003,((Phoenicurus_auroreus:16.685543255200002,Monticola_solitarius:16.6855432551):0.8518856964,Luscinia_calliope:17.5374289523):1.2530377661000003):10.155945491692):12.065980033,Bombycilla_garrulus:41.012392234900005):2.281919924,Regulus_regulus:43.2943121664):0.7321563176,(Passer_montanus:29.655833959,((Coccothraustes_coccothraustes:19.200651165,(Loxia_curvirostra:8.4387083315,Carduelis_spinus:8.4387083326):10.7619428317):6.593224495,Emberiza_spodocephala:25.7938756679341):3.861958292):14.370634529):1.053903551):5.081759032999999):34.1408488441):0.7839213053):1.39025411,((Cuculus_canorus:2.951307831,Cuculus_saturatus:2.9513078310000003):22.7635201412,Cuculus_fugax:25.714827967999998):60.7623273552):0.1462105044):4.659373359,(Treron_sieboldii:38.23477480409999,(Streptopelia_orientalis:19.768005888599998,Columba_livia:19.7680058877):18.4667689169):53.047964386000004):15.36694925):8.140825439,(Dromaius_novaehollandiae:41.580330509999996,Struthio_camelus:41.580330513999996):73.21018339);
	TREE tree_6298 = (((((Clangula_hyemalis:12.92673924,Mergus_serrator:12.926739243699998):2.18899893002,(((Anas_crecca:5.240507184,Anas_acuta:5.24050718453):0.1455222775,(Anas_poecilorhyncha:0.02082630097,Anas_platyrhynchos:0.02082630097):5.365203160829999):1.609911427,Anas_penelope:6.995940889):8.1197972854):59.003350415499995,((Bonasa_bonasia:9.5788789914,Phasianus_versicolor:9.5788789901):2.3067834654999997,(Pavo_cristatus:11.652172682,Gallus_gallus:11.6521726814):0.23348977452):62.23342614289999):26.18628515,((((((((Fulmarus_glacialis:38.228921444,((((Puffinus_tenuirostris:9.191002558000001,Puffinus_pacificus:9.1910025575):9.8039542502,Calonectris_leucomelas:18.994956811999998):13.807493554,Bulweria_bulwerii:32.80245036):3.441037,Pterodroma_hypoleuca:36.243487356):1.9854340791):17.334257561,Phoebastria_immutabilis:55.563179008999995):2.979503834,(Oceanodroma_matsudairae:35.05106925,((Oceanodroma_tristrami:14.10192346,Oceanodroma_leucorhoa:14.10192346):13.941173417,Oceanodroma_furcata:28.04309688):7.007972367599999):23.4916136):5.32709304,(Phalacrocorax_capillatus:8.2681540761,Phalacrocorax_carbo:8.2681540763):55.601621801869996):1.066360891,(((Nycticorax_nycticorax:27.166946735,Egretta_garzetta:27.1669467368):3.969782046,(Bubulcus_ibis:12.99742905,Ardea_cinerea:12.9974290547):18.139299728):8.358302292,Ixobrychus_sinensis:39.495031069999996):25.441105694900003):8.298687918,((((((Calidris_subminuta:18.702021817000002,Calidris_ruficollis:18.7020218146):13.183740572000001,Phalaropus_lobatus:31.8857623871):0.7894327991,(Scolopax_rusticola:28.4365335377,(Gallinago_gallinago:7.5993161445,Gallinago_hardwickii:7.5993161449999995):20.8372173941):4.238661647):23.349080677,(((((Larus_ridibundus:4.27381471026,Larus_crassirostris:4.2738147105):13.34226152567,Anous_stolidus:17.616076236):0.4814579722,Sterna_fuscata:18.097534208000003):2.471139072,(((Cerorhinca_monocerata:6.288193433,Fratercula_cirrhata:6.288193433):5.788868594,(Aethia_pusilla:3.945682138,Aethia_cristatella:3.9456821379):8.13137989):2.238954281,(Uria_aalge:3.79110148,Uria_lomvia:3.79110148):10.5249148284):6.2526569720000005):4.454345257,Glareola_maldivarum:25.023018537000006):31.00125731):6.013869043,(Himantopus_himantopus:44.514310691,Pluvialis_fulva:44.51431069400001):17.523834204):6.921316559,(((Fulica_atra:17.65410095858,Gallinula_chloropus:17.654100958999997):13.6384444761,Rallus_aquaticus:31.292545435999997):37.1635553102,Podiceps_nigricollis:68.456100752):0.5033607049):4.27536323208):9.821616912,(((((((((Asio_flammeus:27.718592904,Strix_uralensis:27.718592904599998):4.345385296,(Otus_scops:15.658709552,Otus_lempiji:15.658709551300001):16.405268645):12.532533972,Ninox_scutulata:44.596512173):31.95642729,((((Picus_awokera:6.103280018,Picus_canus:6.1032800181):2.960376291,Dryocopus_martius:9.063656309159999):2.813795224,(Dendrocopos_kizuki:10.26427301,(Dendrocopos_major:1.7475873894,Dendrocopos_leucotos:1.7475873898):8.516685620899999):1.6131785225):55.997619887,(Alcedo_atthis:33.2363533205,Megaceryle_lugubris:33.236353323):34.6387180988):8.677868037600001):2.807760913,Caprimulgus_indicus:79.3607003672):1.320413841,((Milvus_migrans:23.789647919000004,Buteo_buteo:23.7896479195):6.488627152,(Accipiter_gentilis:25.5636891588,Accipiter_nisus:25.563689160899997):4.714585912):50.402839141094205):1.352985775,(Hirundapus_caudacutus:29.16680097,Apus_pacificus:29.16680097652):52.8672990217):0.02781297829,((((Falco_peregrinus:11.28004827613,Falco_subbuteo:11.2800482757):1.851082453,Falco_tinnunculus:13.131130729):1.289985429,Falco_columbarius:14.421116161):65.065981059,((Lanius_bucephalus:28.259662031799998,((Corvus_corone:6.697210453,Corvus_macrorhynchos:6.697210452999999):10.2097128653,Garrulus_glandarius:16.9069233186):11.3527387158):21.9551483594,(((((Ixos_amaurotis:29.546482389,(Locustella_ochotensis:24.040691560080003,Zosterops_japonicus:24.040691566078998):5.505790826):0.5406731621,(Delichon_urbicum:29.32034622,((Urosphena_squameiceps:14.922910996999999,Cettia_diphone:14.922910997099999):7.067442175,(Phylloscopus_coronatus:12.804222939,(Phylloscopus_borealis:5.227753494,Phylloscopus_borealoides:5.2277534934):7.5764694453):9.186130234):7.329993048):0.766809328):2.7284157849,Alauda_arvensis:32.8155713317):9.4483882,((Parus_ater:15.186376677,Parus_varius:15.1863766782):1.346159627,Parus_major:16.5325363042):25.731423236):2.316117,((((((Turdus_naumanni:6.7909770604999995,Turdus_pallidus:6.7909770615):14.3234155413,Zoothera_dauma:21.1143926015):10.718854697,(Erithacus_akahige:19.4067243654,((Phoenicurus_auroreus:17.6042646752,Monticola_solitarius:17.6042646765):0.4465704806,Luscinia_calliope:18.050835152):1.3558892089):12.426522935):10.732645897,Bombycilla_garrulus:42.565893206000005):1.463412113,Regulus_regulus:44.029305304999994):0.008051197361,(((Coccothraustes_coccothraustes:22.406584370999997,(Loxia_curvirostra:10.121250847999999,Carduelis_spinus:10.1212508479):12.285333522):5.1546162206999995,Emberiza_spodocephala:27.5612005919281):4.97768128,Passer_montanus:32.53888186708):11.4984746385):0.5427200286):5.6347338562000004):29.272286827):2.5748157445):0.6244068415,(Cuculus_fugax:22.102495937,(Cuculus_saturatus:3.095209578,Cuculus_canorus:3.0952095777):19.0072863636):60.5838238746):0.3701217981):1.640969514,(Treron_sieboldii:30.73647105656,(Columba_livia:16.64091369051,Streptopelia_orientalis:16.6409136902):14.095557366200001):53.960940063):15.60796262):29.43121942,(Struthio_camelus:66.74441156,Dromaius_novaehollandiae:66.74441156900001):62.992181630000005);
	TREE tree_9447 = (((((((Anas_crecca:5.2898099985,Anas_acuta:5.2898099979):0.3963528133,(Anas_platyrhynchos:0.02185969503,Anas_poecilorhyncha:0.02185969503):5.664303116809999):1.537970754,Anas_penelope:7.224133565):8.3937683145,(Clangula_hyemalis:13.24700021,Mergus_serrator:13.2470002062):2.37090167282):71.183442129,((Gallus_gallus:20.0593266342,Pavo_cristatus:20.05932663):0.9910519328,(Bonasa_bonasia:16.5162155127,Phasianus_versicolor:16.516215512800002):4.534163054):65.7509654414):17.28339876,(((((((((((Calonectris_leucomelas:17.815514958999998,(Puffinus_pacificus:8.470448684,Puffinus_tenuirostris:8.470448684):9.345066274999999):17.110481889,Bulweria_bulwerii:34.925996847):1.2531989171,Fulmarus_glacialis:36.179195763):0.7540359529,Pterodroma_hypoleuca:36.9332317227):19.17843701,Phoebastria_immutabilis:56.111668732):3.0302493850000003,(((Oceanodroma_tristrami:17.67649303,Oceanodroma_leucorhoa:17.67649303):1.761687917,Oceanodroma_matsudairae:19.438180947):8.163609024,Oceanodroma_furcata:27.601789971000002):31.540128143):8.291198484,(Phalacrocorax_carbo:11.254226441,Phalacrocorax_capillatus:11.2542264409):56.1788901547):0.05863311544,(((Nycticorax_nycticorax:31.824342348,(Ardea_cinerea:14.7939321678,Bubulcus_ibis:14.7939321693):17.0304101805):2.953707908,Egretta_garzetta:34.778050254):8.17783452,Ixobrychus_sinensis:42.955884777499996):24.535864935):10.01988462,(((((Phalaropus_lobatus:32.7149370173,(Calidris_ruficollis:14.4965396405,Calidris_subminuta:14.4965396451):18.2183973775):0.5565480752,(Scolopax_rusticola:26.234881699,(Gallinago_gallinago:13.6547211701,Gallinago_hardwickii:13.654721171599999):12.58016053):7.036603389):17.882566648,((((Sterna_fuscata:15.48468209,Anous_stolidus:15.484682089):0.6425692415,(Larus_ridibundus:3.92872471009,Larus_crassirostris:3.9287247106099996):12.198526620800001):1.592612534,(((Cerorhinca_monocerata:7.742469685,Fratercula_cirrhata:7.742469685):6.11430358,(Aethia_cristatella:3.686555029,Aethia_pusilla:3.6865550281):10.170218236):0.5299168327,(Uria_aalge:4.246319236,Uria_lomvia:4.246319236):10.1403708612):3.3331737679):3.5602977388,Glareola_maldivarum:21.280161602699998):29.873890139):10.55008484,(Pluvialis_fulva:39.346548932000005,Himantopus_himantopus:39.346548928):22.357587647):13.40108105,(((Fulica_atra:11.91327431764,Gallinula_chloropus:11.913274315999999):18.309623581100002,Rallus_aquaticus:30.2228979):43.5690712431,Podiceps_nigricollis:73.7919691361):1.313248484):2.4064167086):9.301738733,((((Hirundapus_caudacutus:33.79483782716,Apus_pacificus:33.7948378273):51.7624715879,((((((Strix_uralensis:31.07517019679,Asio_flammeus:31.075170197):2.76847165,(Otus_lempiji:16.062571683599998,Otus_scops:16.0625716851):17.781070156):9.241204972,Ninox_scutulata:43.0848468146):35.91614774,(((Dendrocopos_kizuki:12.155023372,(Dendrocopos_leucotos:2.401695267,Dendrocopos_major:2.4016952666190003):9.753328105):3.4142654593,(Dryocopus_martius:10.9351878083,(Picus_awokera:7.575995634,Picus_canus:7.5759956346):3.359192174):4.634101024):55.2908425997,(Alcedo_atthis:38.068336248099996,Megaceryle_lugubris:38.068336245000005):32.791795179):8.1408631344):3.030464664,Caprimulgus_indicus:82.03145922677):0.9899613364,((Buteo_buteo:24.71669335358,Milvus_migrans:24.716693355999997):4.713395387,(Accipiter_nisus:24.478179865,Accipiter_gentilis:24.478179867500003):4.9519088753):53.591331829):2.5358888630000003):0.1821513962,((((Garrulus_glandarius:15.809922515,(Corvus_macrorhynchos:5.21473894,Corvus_corone:5.214738940961):10.5951835744):9.5624887279,Lanius_bucephalus:25.3724112429):23.615713871700002,(((Alauda_arvensis:34.7117787616,(((Delichon_urbicum:25.31620152,((Cettia_diphone:13.347508978899999,Urosphena_squameiceps:13.347508978999999):5.177636963,((Phylloscopus_borealis:4.731151757,Phylloscopus_borealoides:4.7311517575):3.63231926941,Phylloscopus_coronatus:8.363471027):10.1616749151):6.79105557842):4.437776229,Locustella_ochotensis:29.7539777503775):2.177521806,(Zosterops_japonicus:30.00082997767,Ixos_amaurotis:30.000829979999995):1.930669576):2.7802792112):7.204210531,(Parus_major:17.3529844078,(Parus_varius:15.657579046599999,Parus_ater:15.6575790467):1.6954053612000002):24.563004883):2.229608723,((((((Turdus_pallidus:5.7821867622,Turdus_naumanni:5.7821867625):8.682575112519999,Zoothera_dauma:14.464761875900003):7.400716365,(((Monticola_solitarius:11.065514153799999,Phoenicurus_auroreus:11.065514153429001):1.189577172,Luscinia_calliope:12.2550913256):1.6662110435800002,Erithacus_akahige:13.921302369000001):7.9441758716):18.236344881,Bombycilla_garrulus:40.10182312300001):3.068334704,Regulus_regulus:43.170157827):0.2594402915,(Passer_montanus:30.6497928112,((Coccothraustes_coccothraustes:18.224752429,(Carduelis_spinus:7.915017003000001,Loxia_curvirostra:7.91501700513):10.3097354252):8.13824029,Emberiza_spodocephala:26.3629927186725):4.286800089):12.7798053018):0.7159999035):4.842527102):34.16776779200001,(((Falco_columbarius:10.05519304,Falco_subbuteo:10.0551930447):1.2569961200000002,Falco_peregrinus:11.31218916311):3.820564149,Falco_tinnunculus:15.132753312699998):68.023139601):2.583567908):0.5560358901,((Cuculus_canorus:0.5573601918,Cuculus_saturatus:0.5573601918):22.1866071962,Cuculus_fugax:22.743967392000002):63.55152932):0.5178763571):4.599611231,(Treron_sieboldii:35.661592807723004,(Columba_livia:20.1204419116,Streptopelia_orientalis:20.120441911719997):15.5411509008):55.751391489999996):12.67175846):2.996226618,(Struthio_camelus:69.19549744,Dromaius_novaehollandiae:69.195497437):37.885471949999996);
	TREE tree_2660 = (((((Clangula_hyemalis:14.6653730847,Mergus_serrator:14.6653730889):2.3114064170199997,(((Anas_acuta:5.8665436395,Anas_crecca:5.866543640100001):0.7916191068,(Anas_poecilorhyncha:0.01577093148,Anas_platyrhynchos:0.01577093148):6.6423918151):1.738563604,Anas_penelope:8.3967263501):8.5800531551):61.024511612,((Pavo_cristatus:25.950265314,Gallus_gallus:25.95026531349):0.4399307052,(Bonasa_bonasia:21.249898962,Phasianus_versicolor:21.2498989625):5.140297056):51.61109510254):29.40199903,((((((((Egretta_garzetta:34.922221593399996,Nycticorax_nycticorax:34.922221594999996):1.377424818,(Bubulcus_ibis:17.77229941,Ardea_cinerea:17.772299415):18.5273469984):6.446183785,Ixobrychus_sinensis:42.745830199):24.451434872,(((((((Puffinus_pacificus:9.793502676,Puffinus_tenuirostris:9.793502676000001):12.792951510999998,Calonectris_leucomelas:22.586454179):12.828846458000001,Bulweria_bulwerii:35.415300643):3.620678393,Fulmarus_glacialis:39.035979032):3.19388618,Pterodroma_hypoleuca:42.229865214200004):16.31912181,Phoebastria_immutabilis:58.548987026999995):8.4170904842,((Oceanodroma_leucorhoa:14.30311972,Oceanodroma_tristrami:14.30311972):24.099456988999997,(Oceanodroma_matsudairae:11.26936931,Oceanodroma_furcata:11.26936931):27.133207408):28.563500797):0.2311875666718):1.487264936,(Phalacrocorax_carbo:10.501545840999999,Phalacrocorax_capillatus:10.5015458405):58.182984177):4.949414108,((Podiceps_nigricollis:70.2432728439,(Rallus_aquaticus:30.487148414,(Fulica_atra:12.409906080999999,Gallinula_chloropus:12.4099060755):18.077242333700003):39.756124427654996):1.371668398,((((Phalaropus_lobatus:34.747564773,((Gallinago_gallinago:11.3865284698,Gallinago_hardwickii:11.386528469):16.3044571659,Scolopax_rusticola:27.690985633000004):7.056579134000001):0.3725965173,(Calidris_subminuta:15.86222854,Calidris_ruficollis:15.862228536099998):19.2579327473):18.6999558264,(Glareola_maldivarum:25.3586035987,((((Larus_crassirostris:5.498361387899999,Larus_ridibundus:5.49836138763):14.6286057407,Anous_stolidus:20.126967128):0.4409293633,Sterna_fuscata:20.567896492):1.051183126,(((Cerorhinca_monocerata:5.743197189,Fratercula_cirrhata:5.743197189):8.268322367,(Aethia_cristatella:5.629088039,Aethia_pusilla:5.6290880391):8.3824315173):1.86852912,(Uria_lomvia:3.820329575,Uria_aalge:3.820329575):12.059719101999999):5.739030941):3.7395239819999997):28.46151351):5.748177598,(Pluvialis_fulva:43.555849391399995,Himantopus_himantopus:43.555849394300004):16.01244532):12.04664653):2.0190028755):9.191616712,((((Apus_pacificus:32.1345879046,Hirundapus_caudacutus:32.13458791):49.219598701,((((((Strix_uralensis:31.160454401800003,Asio_flammeus:31.160454406):4.72554812,(Otus_scops:20.0990540361,Otus_lempiji:20.0990540372):15.786948482100001):8.433876571999999,Ninox_scutulata:44.3198791):32.00862923,(((Dendrocopos_kizuki:11.630140561000001,(Dendrocopos_leucotos:2.62222443,Dendrocopos_major:2.62222443):9.0079161324):1.8434805803,(Dryocopus_martius:10.173567074500001,(Picus_awokera:5.811097026,Picus_canus:5.8110970255000005):4.3624700480000005):3.3000540687):55.9986385724,(Megaceryle_lugubris:30.28171652,Alcedo_atthis:30.2817165097):39.190543190999996):6.8562486062):1.189268886,Caprimulgus_indicus:77.51777720361001):0.9494721094,((Milvus_migrans:22.261602885,Buteo_buteo:22.261602884599995):7.978348895,(Accipiter_gentilis:23.92626415,Accipiter_nisus:23.9262641515):6.31368763108):48.2272975384339):2.886937288):0.0250968818,((((Garrulus_glandarius:18.775336782,(Corvus_macrorhynchos:6.63178235,Corvus_corone:6.63178235):12.1435544328):11.1823611332,Lanius_bucephalus:29.9576979168):23.993117447059998,((((((Locustella_ochotensis:25.103471070555003,Zosterops_japonicus:25.103471067939996):6.126813294,Ixos_amaurotis:31.2302843585):1.041929812,(Delichon_urbicum:30.0402570548,((Cettia_diphone:13.8272346027,Urosphena_squameiceps:13.827234602):6.911873318,((Phylloscopus_borealis:5.19733775,Phylloscopus_borealoides:5.1973377494):5.9827823095,Phylloscopus_coronatus:11.180120059):9.558987860999999):9.3011491305):2.231957127):6.176692029,Alauda_arvensis:38.4489062):6.000252323,((Parus_ater:15.690753502899998,Parus_varius:15.6907535022):0.7686587492,Parus_major:16.459412252099998):27.989746278000002):3.829553307,(((Bombycilla_garrulus:43.278234484600006,((Zoothera_dauma:19.3813383839,(Turdus_pallidus:7.5690782500000005,Turdus_naumanni:7.5690782511):11.8122601333):8.477578936,(((Phoenicurus_auroreus:15.424868422100001,Monticola_solitarius:15.424868422200001):0.9342858345,Luscinia_calliope:16.359154255999997):1.60419985649,Erithacus_akahige:17.9633541126):9.8955632084):15.419317156800002):1.605864047,Regulus_regulus:44.8840985325):1.000134708,(((Coccothraustes_coccothraustes:21.431729261500003,(Carduelis_spinus:10.4153480909,Loxia_curvirostra:10.4153480917):11.0163811674):8.371153621,Emberiza_spodocephala:29.80288288188):3.376865326,Passer_montanus:33.1797482054):12.70448503):2.394478596):5.6721035283):25.8421767688,(Falco_tinnunculus:14.3846975814,((Falco_columbarius:11.470588012,Falco_subbuteo:11.470588012496):0.5244342986,Falco_peregrinus:11.995022309500001):2.38967527055):65.408294541):1.5862913569000001):1.321888202,(Cuculus_fugax:21.697447578,(Cuculus_canorus:3.118563789,Cuculus_saturatus:3.118563789):18.5788837897):61.00372411400001):0.1243891405):1.439867313,(Treron_sieboldii:29.9506640875,(Streptopelia_orientalis:14.9542363655,Columba_livia:14.95423636573):14.996427721):54.31476405):23.13786201):1.991519049,(Struthio_camelus:65.30551504,Dromaius_novaehollandiae:65.305515039):44.089294159999994);
	TREE tree_6924 = (((((Clangula_hyemalis:7.0936924108,Mergus_serrator:7.0936924111):3.1298705213,((((Anas_poecilorhyncha:0.049284495,Anas_platyrhynchos:0.049284495):2.86726400313,Anas_crecca:2.916548499):0.8504400182,Anas_acuta:3.76698851665):1.039557706,Anas_penelope:4.8065462221):5.4170167086):64.39476287359999,((Pavo_cristatus:13.9411442638,Gallus_gallus:13.941144261300002):0.8565383461,(Bonasa_bonasia:11.5622893272,Phasianus_versicolor:11.5622893285):3.2353932797000002):59.820643188000005):23.3516305,((((((Phalacrocorax_capillatus:24.7179874966,Phalacrocorax_carbo:24.7179875021):48.3479442643468,((((Oceanodroma_tristrami:20.38402828,Oceanodroma_leucorhoa:20.384028276):10.16144051,Oceanodroma_furcata:30.54546879):10.552296293000001,Oceanodroma_matsudairae:41.09776507):24.85578775,(Phoebastria_immutabilis:58.444183153000004,((((Calonectris_leucomelas:21.303090675,(Puffinus_tenuirostris:7.9724196964,Puffinus_pacificus:7.972419696199999):13.330670979999999):5.505492709,Bulweria_bulwerii:26.808583392):11.73034925,Pterodroma_hypoleuca:38.5389326374):1.5886912,Fulmarus_glacialis:40.1276238344):18.3165593112):7.5093696759999995):7.1123789337):2.127315357,(((Egretta_garzetta:36.6785750084,Nycticorax_nycticorax:36.67857500999999):0.77438323927,(Bubulcus_ibis:19.89239775,Ardea_cinerea:19.892397748300002):17.560560497):7.869374969,Ixobrychus_sinensis:45.322333222):29.870913895999998):1.553860799,(((Rallus_aquaticus:48.002988588200004,(Fulica_atra:23.67064947,Gallinula_chloropus:23.670649466):24.332339120000004):25.0165828206,Podiceps_nigricollis:73.0195714057):1.923913719,((((Phalaropus_lobatus:29.3125654273,(Scolopax_rusticola:24.129894489699996,(Gallinago_gallinago:12.4941197733,Gallinago_hardwickii:12.494119773000001):11.6357747134):5.182670945):2.068973925,(Calidris_subminuta:15.99625771,Calidris_ruficollis:15.99625770907):15.385281648):21.368038562,(((((Larus_ridibundus:4.62469562235,Larus_crassirostris:4.624695622958):11.978882274500002,Anous_stolidus:16.603577896):0.6303752506,Sterna_fuscata:17.233953145999998):2.222776236,(((Cerorhinca_monocerata:6.669156131,Fratercula_cirrhata:6.6691561319999995):6.308326548,(Aethia_cristatella:4.364765528,Aethia_pusilla:4.3647655278):8.6127171518):2.292334745,(Uria_aalge:3.441843604,Uria_lomvia:3.441843604):11.827973820450001):4.186911958):3.400063714,Glareola_maldivarum:22.856793097):29.892784825):8.286232741,(Himantopus_himantopus:45.553293568600004,Pluvialis_fulva:45.553293567):15.482517093999999):13.90767447):1.8036227889999998):6.271375102,((((Hirundapus_caudacutus:25.444601,Apus_pacificus:25.4446010016):53.7549206441,((((((Strix_uralensis:26.287905097400007,Asio_flammeus:26.287905098000003):3.442165277,(Otus_lempiji:13.9021013205,Otus_scops:13.90210132):15.8279690543):16.595940701,Ninox_scutulata:46.3260110808):25.60652957,((((Dendrocopos_leucotos:1.5432968461,Dendrocopos_major:1.5432968458):10.684559439500001,Dendrocopos_kizuki:12.2278562848):2.97227076,((Picus_canus:7.1868099311,Picus_awokera:7.18680993228):2.85517431305,Dryocopus_martius:10.041984245883):5.1581428):47.4948404039,(Megaceryle_lugubris:28.157310696699994,Alcedo_atthis:28.157310693699998):34.537656745):9.2375732043):3.437581986,Caprimulgus_indicus:75.3701226447):0.08595770571,((Milvus_migrans:22.9872282,Buteo_buteo:22.9872282004):4.765227707,(Accipiter_nisus:23.088617617300002,Accipiter_gentilis:23.0886176178):4.6638382908):47.703624431617):3.743441307):0.2937868868,((Falco_tinnunculus:11.659445582,((Falco_peregrinus:8.560987754800001,Falco_subbuteo:8.5609877564):1.694159764,Falco_columbarius:10.255147520400001):1.404298061):65.774186174,((Lanius_bucephalus:26.50027851004,(Garrulus_glandarius:17.5449496305,(Corvus_corone:7.1251346337,Corvus_macrorhynchos:7.1251346338):10.4198149968):8.9553288794):23.382868634,(((Alauda_arvensis:34.087949934017004,(((Zosterops_japonicus:25.877874980140998,Locustella_ochotensis:25.8778749803):3.922874614,Ixos_amaurotis:29.800749589600002):0.7734865136,(Delichon_urbicum:27.415645939399997,((Urosphena_squameiceps:13.053276574,Cettia_diphone:13.053276573799998):6.482584379,(Phylloscopus_coronatus:11.305854813,(Phylloscopus_borealoides:4.815844933000001,Phylloscopus_borealis:4.815844932999999):6.4900098803):8.230006139):7.87978498801):3.15859016):3.5137138308999996):4.175631523,((Parus_ater:14.805726592,Parus_major:14.8057265933):0.2955415607,Parus_varius:15.1012681538):23.16231330728):4.974863354,((((((Turdus_naumanni:7.578329539,Turdus_pallidus:7.578329539299999):10.780535925839999,Zoothera_dauma:18.35886546402):7.987619946000001,(((Phoenicurus_auroreus:15.586636769799998,Monticola_solitarius:15.5866367696):0.6594388191,Luscinia_calliope:16.2460755886):0.9131669624000001,Erithacus_akahige:17.15924255079):9.1872428585):13.661685431000002,Bombycilla_garrulus:40.008170836999994):0.9933803625,Regulus_regulus:41.001551217):1.287757392,(Passer_montanus:28.7017632799,((Coccothraustes_coccothraustes:17.92873567784,(Carduelis_spinus:7.8992272754999995,Loxia_curvirostra:7.8992272752999995):10.029508402):5.314409332,Emberiza_spodocephala:23.2431450151624):5.458618266):13.587545321):0.9491362124):6.644702337):27.550484611399998):2.0596767786):3.367184156,((Cuculus_canorus:1.362749916,Cuculus_saturatus:1.3627499159):25.058291584870002,Cuculus_fugax:26.421041503):56.43945119274311):0.1579903251):1.755719624,(Treron_sieboldii:26.5822330192,(Streptopelia_orientalis:14.521987307320002,Columba_livia:14.52198730806):12.060245709899998):58.19196961899999):13.19575365):0.256023467,(Struthio_camelus:44.82087883,Dromaius_novaehollandiae:44.820878832000005):53.40510093);
	TREE tree_2583 = (((((Clangula_hyemalis:9.615965006,Mergus_serrator:9.6159650063):0.76668043884,(((Anas_crecca:3.37025463,Anas_acuta:3.3702546301):0.27464999636,(Anas_poecilorhyncha:0.1488664998,Anas_platyrhynchos:0.1488664998):3.4960381265):1.047225938,Anas_penelope:4.6921305644):5.6905148812999995):66.17155090610001,((Gallus_gallus:18.5169857112,Pavo_cristatus:18.516985713):1.732171001,(Bonasa_bonasia:17.5191258513,Phasianus_versicolor:17.5191258506):2.73003086015):56.305039627):18.80554267,(((((((((Bubulcus_ibis:15.905293595,Ardea_cinerea:15.9052935978):19.2496247421,Nycticorax_nycticorax:35.154918332):1.150091792,Egretta_garzetta:36.3050101275):6.036666678,Ixobrychus_sinensis:42.341676809):20.318029333,(Phalacrocorax_capillatus:18.052332172,Phalacrocorax_carbo:18.052332174999997):44.607373972):5.966168022,(((Pterodroma_hypoleuca:43.7988314048,((((Puffinus_tenuirostris:9.319000661099999,Puffinus_pacificus:9.319000661):12.103602325,Calonectris_leucomelas:21.422602984999997):8.668378322,Bulweria_bulwerii:30.090981314):10.39252471,Fulmarus_glacialis:40.483506016999996):3.315325382):17.7697185,Phoebastria_immutabilis:61.568549899000004):3.6167537718,((Oceanodroma_furcata:23.90777183,Oceanodroma_matsudairae:23.907771830999998):10.09804263,(Oceanodroma_leucorhoa:19.21895262,Oceanodroma_tristrami:19.21895262):14.7868618357):31.179489217):3.44057048373):9.310761613,(((Rallus_aquaticus:31.070378673,(Gallinula_chloropus:15.98860945,Fulica_atra:15.9886094457):15.0817692292):41.6600616994,Podiceps_nigricollis:72.7304403748):2.446379167,((((Phalaropus_lobatus:27.212883704000006,(Scolopax_rusticola:22.109655345,(Gallinago_hardwickii:9.999458874,Gallinago_gallinago:9.999458873):12.110196472):5.1032283592):0.8297872867,(Calidris_ruficollis:14.9373501657,Calidris_subminuta:14.937350166999998):13.105320826):19.810997289,(Glareola_maldivarum:19.8266623246,(((Anous_stolidus:14.041535976999999,(Larus_ridibundus:2.928599089,Larus_crassirostris:2.9285990895000005):11.112936886489999):0.476397281,Sterna_fuscata:14.5179332568):2.439291726,(((Cerorhinca_monocerata:6.172869465,Fratercula_cirrhata:6.172869465):5.806561078,(Aethia_pusilla:3.534254026,Aethia_cristatella:3.5342540259):8.4451765171):0.8103265224,(Uria_aalge:3.831422978,Uria_lomvia:3.831422978):8.958334087899999):4.167467919):2.8694373420000003):28.027005959):13.25471508,(Pluvialis_fulva:38.04651625,Himantopus_himantopus:38.0465162464):23.061867118000002):14.06843619):2.7598162274):5.553475011,((((Hirundapus_caudacutus:34.276452531,Apus_pacificus:34.276452524):47.6585014746,((((((Asio_flammeus:30.001479904999997,Strix_uralensis:30.001479898800003):3.3706452,(Otus_scops:16.3315207111,Otus_lempiji:16.331520712):17.04060439):13.318373387000001,Ninox_scutulata:46.6904984877):29.06046426,((((Dendrocopos_major:3.3055743189999998,Dendrocopos_leucotos:3.3055743193):12.141597613,Dendrocopos_kizuki:15.44717193251):2.5402750107000003,(Dryocopus_martius:12.7957425274,(Picus_awokera:8.847588224,Picus_canus:8.847588224):3.9481543026):5.191704416):49.24813299,(Megaceryle_lugubris:31.8454243466,Alcedo_atthis:31.845424343799998):35.390155572999994):8.5153828233):3.360057269,Caprimulgus_indicus:79.1110200126):0.3409569977,((Milvus_migrans:22.751134661,Buteo_buteo:22.7511346603):7.1178701769,(Accipiter_gentilis:24.8652023593,Accipiter_nisus:24.865202357):5.0038024813):49.582972187737404):2.4829769869):0.3126181376,((((Garrulus_glandarius:15.613138205499999,(Corvus_corone:5.9668009563,Corvus_macrorhynchos:5.966800957):9.6463372481):8.7119810119,Lanius_bucephalus:24.3251192156):26.955815623699998,(((Alauda_arvensis:34.799319322420004,((Ixos_amaurotis:32.0341129913,(Zosterops_japonicus:25.28013982436,Locustella_ochotensis:25.28013981887):6.753973168):0.3935656659,(((Cettia_diphone:13.79275282231,Urosphena_squameiceps:13.792752822300002):5.644948293,(Phylloscopus_coronatus:12.212423503,(Phylloscopus_borealis:5.737682875,Phylloscopus_borealoides:5.7376828753):6.474740627999999):7.225277613):10.2223434946,Delichon_urbicum:29.660044609849997):2.767634049):2.3716406692):8.260065133,((Parus_ater:15.0702740017,Parus_varius:15.0702740055):0.8281253113,Parus_major:15.898399313199997):27.160985146000005):1.739794457,(((((Zoothera_dauma:15.141963502400001,(Turdus_pallidus:6.2649698488,Turdus_naumanni:6.264969848980001):8.87699365458):10.22999270764,(Erithacus_akahige:15.725663275,((Phoenicurus_auroreus:14.7706942165,Monticola_solitarius:14.770694218):0.48770442457,Luscinia_calliope:15.258398641):0.46726463392):9.6462929342):14.666462211,Bombycilla_garrulus:40.038418414):3.389430812,Regulus_regulus:43.4278492403):0.9591859073,(Passer_montanus:33.907277831,((Coccothraustes_coccothraustes:22.5503549046,(Loxia_curvirostra:12.4771727824,Carduelis_spinus:12.4771727827):10.073182123):7.402124335800001,Emberiza_spodocephala:29.9524792376):3.954798588):10.479757316999999):0.4121437734):6.481755922):28.576406743,(((Falco_columbarius:12.1800357886,Falco_peregrinus:12.1800357929):0.5500049261,Falco_subbuteo:12.7300407193):2.99598763,Falco_tinnunculus:15.726028348):64.131313236):2.3902305595):0.9870297559,((Cuculus_canorus:2.744081165,Cuculus_saturatus:2.744081165):20.5579650956,Cuculus_fugax:23.302046259999997):59.932555633):0.2555088848):1.990480867,((Streptopelia_orientalis:13.386693364900001,Columba_livia:13.386693363400001):13.199349272700001,Treron_sieboldii:26.5860426387):58.894549014000006):9.87914736):3.005503434,(Struthio_camelus:50.32636749,Dromaius_novaehollandiae:50.326367489999996):48.03887495);
	TREE tree_7119 = (((((Clangula_hyemalis:4.929022446559999,Mergus_serrator:4.9290224471999995):0.7140129072,(((Anas_crecca:1.7710649869,Anas_acuta:1.7710649866700001):0.09733943501,(Anas_platyrhynchos:0.02476706291,Anas_poecilorhyncha:0.02476706291):1.84363735886):0.5738978796,Anas_penelope:2.4423023012):3.2007330526):75.80520485529999,((Pavo_cristatus:11.76695608,Gallus_gallus:11.7669560794):1.3605665446,(Bonasa_bonasia:9.204883897,Phasianus_versicolor:9.204883897):3.9226387279):68.3207175838):19.12388895,(((((((((((Calonectris_leucomelas:20.464531279,(Puffinus_pacificus:10.537035457,Puffinus_tenuirostris:10.537035457):9.927495817):10.27772081,Bulweria_bulwerii:30.742252087700003):9.833018554,Pterodroma_hypoleuca:40.575270637500005):1.7544402788,Fulmarus_glacialis:42.329710914):13.28193891,Phoebastria_immutabilis:55.611649829):8.988922899,((Oceanodroma_tristrami:24.02027993,Oceanodroma_leucorhoa:24.02027993):9.818179871,(Oceanodroma_matsudairae:21.73313714,Oceanodroma_furcata:21.733137148):12.105322651400002):30.762112933):7.872960414,(Phalacrocorax_carbo:7.872667863599999,Phalacrocorax_capillatus:7.8726678643):64.60086527711661):0.2137285951,(((Nycticorax_nycticorax:33.2576477,(Bubulcus_ibis:16.52622527,Ardea_cinerea:16.5262252677):16.731422428):2.583241261,Egretta_garzetta:35.8408889639):8.389763827,Ixobrychus_sinensis:44.2306527865):28.456608948400003):6.825810171,(((((Phalaropus_lobatus:28.694941143,(Calidris_ruficollis:12.154716,Calidris_subminuta:12.154716):16.5402251417):1.563219002,(Scolopax_rusticola:24.117081,(Gallinago_gallinago:12.133005134500001,Gallinago_hardwickii:12.133005134):11.984075867):6.141079144):22.005272547,((((Anous_stolidus:16.177970003,(Larus_ridibundus:4.3581515308,Larus_crassirostris:4.3581515313):11.81981847027):0.2433453841,Sterna_fuscata:16.421315388):2.069091145,(((Cerorhinca_monocerata:5.855051227,Fratercula_cirrhata:5.855051227000001):7.785914055,(Aethia_cristatella:3.991627421,Aethia_pusilla:3.99162742074):9.649337861):0.4656006637,(Uria_aalge:2.460413355,Uria_lomvia:2.460413355):11.646152590809999):4.383840586):3.932442946,Glareola_maldivarum:22.4228494751):29.84058321):8.685695035,(Pluvialis_fulva:48.75199202899999,Himantopus_himantopus:48.751992029):12.197135696):11.86050344,(Podiceps_nigricollis:72.5329006269,((Gallinula_chloropus:13.489428681,Fulica_atra:13.4894286832):18.188055878900002,Rallus_aquaticus:31.677484562700002):40.855416066900005):0.2767305426):6.7034407332):4.701149531,((((Apus_pacificus:33.205122225000004,Hirundapus_caudacutus:33.205122229):47.603192343,((((((Asio_flammeus:27.545074846,Strix_uralensis:27.54507484819):1.310706581,(Otus_scops:15.929312159,Otus_lempiji:15.9293121595):12.926469270000002):9.095310669,Ninox_scutulata:37.95109209899999):36.10405675,(((Dryocopus_martius:11.440554150410001,(Picus_awokera:6.273152467,Picus_canus:6.273152467200001):5.167401684):5.2622066190000005,((Dendrocopos_major:3.2862947302,Dendrocopos_leucotos:3.28629473):11.6174057982,Dendrocopos_kizuki:14.903700529200002):1.7990602401):48.878281208,(Megaceryle_lugubris:25.692879014,Alcedo_atthis:25.692879019000003):39.888162964):8.4741068737):2.298735085,Caprimulgus_indicus:76.3538839459):0.3779763599,((Buteo_buteo:20.1780959966,Milvus_migrans:20.178095996):4.007336905,(Accipiter_gentilis:20.458458081800003,Accipiter_nisus:20.4584580818):3.7269748186):52.5464274036179):4.076454270899999):0.6849245913,(((Falco_columbarius:12.30015073,(Falco_peregrinus:10.635985827493,Falco_subbuteo:10.635985828199999):1.664164901):1.351809487,Falco_tinnunculus:13.651960215099999):65.28294293799999,((Lanius_bucephalus:23.681854456900002,(Garrulus_glandarius:15.821481276999998,(Corvus_corone:5.4483335760000005,Corvus_macrorhynchos:5.4483335759200004):10.3731476997):7.860373178700001):27.5516222515,(((Alauda_arvensis:39.8227541803,(((Locustella_ochotensis:21.23751429994,Zosterops_japonicus:21.23751430213):13.270705842999998,Ixos_amaurotis:34.5082201403):0.8973952622,(((Urosphena_squameiceps:15.6620816733,Cettia_diphone:15.662081674099998):6.910066628,((Phylloscopus_borealis:6.625869231,Phylloscopus_borealoides:6.62586923):6.117163080699999,Phylloscopus_coronatus:12.743032312):9.829115991):8.6111546487,Delichon_urbicum:31.183302949999998):4.222312457):4.417138772):4.037429067,((Parus_ater:18.9891749997,Parus_varius:18.989175000000003):1.633378502,Parus_major:20.622553501699997):23.2376297397):2.207667545,((((((Turdus_naumanni:4.341942652,Turdus_pallidus:4.3419426521):7.240763155019801,Zoothera_dauma:11.5827058058):6.001600153,(((Phoenicurus_auroreus:9.6521411715,Monticola_solitarius:9.652141171499999):0.6015206945,Luscinia_calliope:10.253661866000002):1.03503058612,Erithacus_akahige:11.2886924528):6.295613507900001):26.00006280245,Bombycilla_garrulus:43.584368757):1.525848404,Regulus_regulus:45.110217168000005):0.0531363791,(Passer_montanus:29.784588450900003,((Coccothraustes_coccothraustes:19.1860307985,(Loxia_curvirostra:8.2278296914,Carduelis_spinus:8.2278296914):10.9582011083):5.9010546900000005,Emberiza_spodocephala:25.087085486830002):4.6975029589999995):15.378765095999999):0.9044972431):5.1656259119):27.7014264479):2.558336014):2.548660793,(Cuculus_fugax:23.188769198000003,(Cuculus_saturatus:1.574064763,Cuculus_canorus:1.5740647623):21.614704432):60.85313075369999):0.1723214825):2.183215479,(Treron_sieboldii:34.639189511,(Streptopelia_orientalis:16.804251948,Columba_livia:16.8042519484):17.8349375634):51.758247402):14.17469224):15.81895411,(Struthio_camelus:56.28119766,Dromaius_novaehollandiae:56.281197653999996):60.10988564);
	TREE tree_5131 = ((((((((Anas_poecilorhyncha:0.0511255748,Anas_platyrhynchos:0.0511255748):2.32465428204,Anas_crecca:2.3757798570000004):0.1283116383,Anas_acuta:2.5040914952):1.2863192254,Anas_penelope:3.7904107201999997):4.2746810759,(Clangula_hyemalis:5.931999879,Mergus_serrator:5.9319998786):2.13309191828):67.5774951365,((Pavo_cristatus:21.820414682,Gallus_gallus:21.8204146858):3.3970393567,(Bonasa_bonasia:18.492071901,Phasianus_versicolor:18.4920719029):6.725382139):50.425132889400004):11.36696491,((((((((Nycticorax_nycticorax:34.810535503,(Bubulcus_ibis:14.06819298,Ardea_cinerea:14.06819298322):20.742342518):2.261221475,Egretta_garzetta:37.071756976):5.059387894,Ixobrychus_sinensis:42.1311448707):20.737609480000003,(Phalacrocorax_capillatus:18.923939253,Phalacrocorax_carbo:18.923939254):43.944815091346996):5.95905406,((Phoebastria_immutabilis:57.5319646301,((((Calonectris_leucomelas:23.689442305,(Puffinus_tenuirostris:11.331563717999998,Puffinus_pacificus:11.331563719):12.357878581):10.5771669353,Bulweria_bulwerii:34.266609235000004):6.262850691,Pterodroma_hypoleuca:40.529459923999994):3.3833036009999997,Fulmarus_glacialis:43.912763533):13.61920109):6.339337008,((Oceanodroma_furcata:9.225282612,Oceanodroma_matsudairae:9.225282612):22.827934694,(Oceanodroma_tristrami:17.90661434,Oceanodroma_leucorhoa:17.906614347):14.1466029578):31.818084326):4.9565067741):2.261078039,((((((Phalaropus_lobatus:33.428737012,(Calidris_subminuta:13.478246373000001,Calidris_ruficollis:13.47824637):19.9504906401):2.04207512,(Scolopax_rusticola:30.1980797287,(Gallinago_gallinago:11.008540386229999,Gallinago_hardwickii:11.0085403857):19.189539334):5.272732407):20.016920339000002,(Glareola_maldivarum:26.3539640278,(((Anous_stolidus:18.989454086000002,Sterna_fuscata:18.9894540896):1.085257488,(Larus_ridibundus:4.1806843733,Larus_crassirostris:4.1806843729):15.8940272044):1.220846257,(((Cerorhinca_monocerata:8.327787962,Fratercula_cirrhata:8.327787962):7.570221867,(Aethia_cristatella:5.297333152,Aethia_pusilla:5.2973331517):10.600676677):0.4486917481,(Uria_lomvia:4.020078242,Uria_aalge:4.020078242):12.326623335):4.948856257):5.058406193):29.133768441999997):4.321093105,(Himantopus_himantopus:39.478534841,Pluvialis_fulva:39.478534843):20.330290728999998):6.572484789,Podiceps_nigricollis:66.381310369):1.757788823,((Fulica_atra:12.738671390099999,Gallinula_chloropus:12.7386713898):17.8953180169,Rallus_aquaticus:30.6339894072):37.505109770000004):2.9497872636):6.382400601,(((((((((Strix_uralensis:24.509291523500004,Asio_flammeus:24.509291521599998):3.296311856,(Otus_scops:15.053814524,Otus_lempiji:15.0538145253):12.751788855000001):9.092514809,Ninox_scutulata:36.898118187):32.88753522,(((Dryocopus_martius:8.04091284145,(Picus_awokera:5.748627064,Picus_canus:5.7486270648):2.2922857775):3.5620941483,((Dendrocopos_major:1.5195985252000002,Dendrocopos_leucotos:1.5195985247500001):8.5531374668,Dendrocopos_kizuki:10.072735993):1.5302709974):53.1132100154,(Megaceryle_lugubris:30.242196413000002,Alcedo_atthis:30.2421964096):34.474020582):5.069436411):1.8310453074000002,Caprimulgus_indicus:71.61669871529):1.059077111,((Accipiter_nisus:19.376065163,Accipiter_gentilis:19.376065162):6.670550925100001,(Buteo_buteo:22.818489645436,Milvus_migrans:22.81848964):3.2281264467):46.6291597355424):2.856034368,(Hirundapus_caudacutus:27.69210656,Apus_pacificus:27.69210656):47.839703635999996):0.6943865479,(((Lanius_bucephalus:22.283171284199998,((Corvus_corone:5.8066546782,Corvus_macrorhynchos:5.806654678):8.102877852693,Garrulus_glandarius:13.9095325307):8.3736387536):23.6679024171,((((Parus_varius:14.558057217800002,Parus_ater:14.558057218760002):0.5058967362,Parus_major:15.0639539541):26.013646985,(Alauda_arvensis:36.4517831114,((((((Urosphena_squameiceps:14.582908857,Cettia_diphone:14.582908857):6.085849883,(Phylloscopus_coronatus:11.594178607,(Phylloscopus_borealis:5.598366923,Phylloscopus_borealoides:5.5983669229999995):5.9958116828):9.074580134000001):3.9697656401000003,Zosterops_japonicus:24.638524372118003):3.7179944760000003,Ixos_amaurotis:28.3565188504):0.8710409572,Delichon_urbicum:29.227559809999995):1.475862387,Locustella_ochotensis:30.703422200600002):5.748360913):4.6258178267000005):0.5654921235,(((Bombycilla_garrulus:37.467416592,((Zoothera_dauma:17.6411124702,(Turdus_pallidus:6.731735303400001,Turdus_naumanni:6.731735303900001):10.909377166599999):3.32230773,(Erithacus_akahige:13.864153595700001,((Phoenicurus_auroreus:11.9544832817,Monticola_solitarius:11.954483282799998):0.9568431797,Luscinia_calliope:12.9113264612):0.9528271337900001):7.0992666042899994):16.503996387999997):3.158047881,Regulus_regulus:40.625464467):0.3166203626,(((Coccothraustes_coccothraustes:20.59129185702,(Carduelis_spinus:8.693183007350001,Loxia_curvirostra:8.693183006200002):11.8981088498):5.5999724929,Emberiza_spodocephala:26.1912643503957):4.045321473,Passer_montanus:30.2365858203):10.7054990157):0.7010082233):4.307980639):28.792689078200002,((Falco_columbarius:12.12664191,Falco_tinnunculus:12.1266419067):0.4792756158,(Falco_peregrinus:9.9021484313,Falco_subbuteo:9.902148431139999):2.703769091):62.137845260999995):1.4824339651):1.116303276,(Cuculus_fugax:18.905013268,(Cuculus_canorus:0.9980347442,Cuculus_saturatus:0.9980347441999999):17.906978524):58.437486752149994):0.1287870299):2.856253066,(Treron_sieboldii:33.8769539378,(Streptopelia_orientalis:17.4973346285,Columba_livia:17.497334628100003):16.3796193104):46.45058617):6.682011716):2.055683194,(Struthio_camelus:53.17252927,Dromaius_novaehollandiae:53.172529265):35.89270575);
	TREE tree_3293 = (((((((Anas_crecca:3.920146414,Anas_acuta:3.92014641391):0.4148341018,(Anas_poecilorhyncha:0.02367634696,Anas_platyrhynchos:0.02367634696):4.31130416877):0.6166836316,Anas_penelope:4.9516641468):6.899687009399999,(Mergus_serrator:10.0659598054,Clangula_hyemalis:10.065959807):1.7853913494):64.5160616347,((Gallus_gallus:20.6743235076,Pavo_cristatus:20.674323505):2.123327385,(Bonasa_bonasia:18.3525487148,Phasianus_versicolor:18.352548714):4.4451021784):53.5697618999):17.80291925,(((((((((Bubulcus_ibis:13.58444582,Ardea_cinerea:13.584445825400001):17.485223828,Nycticorax_nycticorax:31.069669648):3.914546015,Egretta_garzetta:34.9842156673):9.061916855,Ixobrychus_sinensis:44.0461325237):24.667683402,(((Fulmarus_glacialis:42.733951301,((((Puffinus_tenuirostris:8.990816621,Puffinus_pacificus:8.99081662):16.053967747,Calonectris_leucomelas:25.044784369):7.3903091530000005,Bulweria_bulwerii:32.435093519999995):8.785435482,Pterodroma_hypoleuca:41.220529005399996):1.5134223014000001):19.263224966,Phoebastria_immutabilis:61.997176268000004):3.177827296,((Oceanodroma_leucorhoa:19.61946054,(Oceanodroma_tristrami:14.36973727,Oceanodroma_matsudairae:14.369737269):5.249723264):13.834492835,Oceanodroma_furcata:33.453953369):31.721050189):3.538812353):1.887388079,(Phalacrocorax_carbo:30.32919316569,Phalacrocorax_capillatus:30.329193170999996):40.272010834):3.14897334,(((Rallus_aquaticus:28.932182238320003,(Fulica_atra:16.2693964391,Gallinula_chloropus:16.2693964346):12.662785797):41.184659229999994,Podiceps_nigricollis:70.116841473):0.7057864997,((((Phalaropus_lobatus:26.454704765899997,((Gallinago_gallinago:10.0999019966,Gallinago_hardwickii:10.099901997299998):9.9992420725,Scolopax_rusticola:20.099144069):6.3555606959999995):0.2715926483,(Calidris_ruficollis:13.425675131,Calidris_subminuta:13.425675129999998):13.300622287):21.656676948999998,(((((Larus_ridibundus:4.2163152439000005,Larus_crassirostris:4.216315244679):11.9547057668,Anous_stolidus:16.171021012):0.3013747846,Sterna_fuscata:16.472395796999997):2.824001752,(((Cerorhinca_monocerata:6.484076787,Fratercula_cirrhata:6.484076787):6.362412262,(Aethia_cristatella:4.091528303,Aethia_pusilla:4.0915283029):8.754960746):2.420532424,(Uria_aalge:4.564949428,Uria_lomvia:4.564949428):10.702072044):4.029376076):4.77277227,Glareola_maldivarum:24.06916981456):24.313804541):10.67000593,(Pluvialis_fulva:44.143329613,Himantopus_himantopus:44.143329606):14.909650696):11.76964767):2.9275493714):6.208931015,(((((((((Strix_uralensis:24.400465144710004,Asio_flammeus:24.4004651467):6.158296258,(Otus_scops:14.2246738196,Otus_lempiji:14.224673819500001):16.3340875834):9.297315447999999,Ninox_scutulata:39.8560768547):36.34302459,(((Dryocopus_martius:7.994509936600001,(Picus_awokera:5.721566966,Picus_canus:5.721566965699999):2.2729429705):3.2090162732,((Dendrocopos_leucotos:1.3724688218,Dendrocopos_major:1.3724688218999999):7.56711325483,Dendrocopos_kizuki:8.939582077799999):2.2639441334):54.470517374100005,(Megaceryle_lugubris:28.501289023,Alcedo_atthis:28.5012890231):37.172754564):10.525057856):0.8123662663,Caprimulgus_indicus:77.01146771180001):0.3946903739,((Buteo_buteo:23.86118289996,Milvus_migrans:23.861182900000003):4.72698624354,(Accipiter_nisus:20.7913801775,Accipiter_gentilis:20.791380176):7.796788969):48.817988932):1.32284596,(Hirundapus_caudacutus:35.714226976,Apus_pacificus:35.7142269802):43.014777055):0.2312010542,((((Falco_peregrinus:11.7488462678,Falco_subbuteo:11.748846267400001):0.4696056061,Falco_columbarius:12.218451873000001):2.334798893,Falco_tinnunculus:14.553250765799998):61.071408527,(((Garrulus_glandarius:15.784081037999998,(Corvus_corone:5.9600149227,Corvus_macrorhynchos:5.9600149225):9.8240661154):10.8825233142,Lanius_bucephalus:26.6666043529):23.2602535007,(((Alauda_arvensis:38.243604330500006,((Zosterops_japonicus:33.029607337447004,Ixos_amaurotis:33.02960734):2.781830688,((Delichon_urbicum:32.4273442493,((Cettia_diphone:16.952214826560002,Urosphena_squameiceps:16.952214826409996):5.773159076,(Phylloscopus_coronatus:11.39493548,(Phylloscopus_borealis:6.325294116,Phylloscopus_borealoides:6.3252941157):5.0696413641):11.3304384224):9.7019703478):1.441706561,Locustella_ochotensis:33.8690508125081):1.942387214):2.4321663051):5.559140658,((Parus_varius:15.49782383,Parus_ater:15.497823830500002):2.10620154,Parus_major:17.604025370000002):26.198719620000002):2.38575145,(((((Zoothera_dauma:15.42463574273,(Turdus_naumanni:6.468353823099999,Turdus_pallidus:6.468353822999999):8.956281919699999):8.188260277,(((Phoenicurus_auroreus:14.67631756,Monticola_solitarius:14.676317560400001):0.6044923552,Luscinia_calliope:15.280809914999999):1.0768717946700002,Erithacus_akahige:16.35768171):7.2552143098):16.1479544428,Bombycilla_garrulus:39.760850465000004):3.261464943,Regulus_regulus:43.022315395999996):0.2260386855,(((Coccothraustes_coccothraustes:22.105388277,(Carduelis_spinus:9.6658389818,Loxia_curvirostra:9.665838981969):12.4395492917):7.415084906,Emberiza_spodocephala:29.5204731744135):2.7258012365,Passer_montanus:32.24627440946001):11.002079675000001):2.940142351):3.7383614111):25.697801435600002):3.3355458029999996):0.671094639,((Cuculus_canorus:2.072797958,Cuculus_saturatus:2.0727979579699998):24.6786993372,Cuculus_fugax:26.751497299999997):52.8798024315688):0.3278086247):1.185988935,((Streptopelia_orientalis:17.86034763247,Columba_livia:17.86034763):14.9499573343,Treron_sieboldii:32.8103049631):48.334792328):13.02523476):22.48995865,(Struthio_camelus:56.76952281,Dromaius_novaehollandiae:56.76952281):59.890767891);
	TREE tree_2195 = (((((Clangula_hyemalis:6.605090996,Mergus_serrator:6.6050909960999995):1.0267963669,(((Anas_crecca:2.6920884004,Anas_acuta:2.6920884005):0.3748572062,(Anas_poecilorhyncha:0.02676127446,Anas_platyrhynchos:0.02676127446):3.0401843330400005):0.7846035979,Anas_penelope:3.8515492053):3.7803381578):67.271356438652,((Bonasa_bonasia:13.7541075835,Phasianus_versicolor:13.7541075843):1.7747059286,(Gallus_gallus:14.143908051599999,Pavo_cristatus:14.143908051):1.3849054617):59.37443029328999):41.92631162,((((((((Nycticorax_nycticorax:31.220097916999997,(Bubulcus_ibis:17.88871432,Ardea_cinerea:17.8887143211):13.331383600999999):4.968034708999999,Egretta_garzetta:36.1881326316):7.076019083,Ixobrychus_sinensis:43.264151711):30.871395875999998,(((((Bulweria_bulwerii:34.820921537699995,(Calonectris_leucomelas:26.294173268,(Puffinus_tenuirostris:12.1055753558,Puffinus_pacificus:12.105575355):14.188597914):8.526748270999999):8.44810832,Pterodroma_hypoleuca:43.269029859):2.8930265903,Fulmarus_glacialis:46.162056449):15.994201,Phoebastria_immutabilis:62.156257457):9.707618895,((Oceanodroma_tristrami:18.36835874,Oceanodroma_leucorhoa:18.368358741999998):12.989438855,(Oceanodroma_matsudairae:9.838359014,Oceanodroma_furcata:9.838359014):21.519438588):40.506078746):2.27167124217):0.9866959327,(Phalacrocorax_carbo:15.77331157536,Phalacrocorax_capillatus:15.7733115801):59.348931947800004):6.846670708,((Podiceps_nigricollis:79.851492355,((Fulica_atra:20.043572478999998,Gallinula_chloropus:20.043572475999998):21.821418848,Rallus_aquaticus:41.864991321):37.98650104239999):0.8823357594,((((Phalaropus_lobatus:32.391160623000005,(Scolopax_rusticola:26.818285944000003,(Gallinago_gallinago:4.847932547,Gallinago_hardwickii:4.847932547):21.9703534026):5.5728746739999995):1.316250202,(Calidris_subminuta:17.47295974255,Calidris_ruficollis:17.472959741):16.234451081):24.696567497,((((Sterna_fuscata:17.16929360575,Anous_stolidus:17.169293607):0.5189783132,(Larus_crassirostris:4.397390236,Larus_ridibundus:4.39739023652):13.290881685599999):2.410966423,(((Cerorhinca_monocerata:5.996912315,Fratercula_cirrhata:5.9969123159999995):7.456661611,(Aethia_cristatella:3.390711878,Aethia_pusilla:3.3907118777):10.062862049):1.267404659,(Uria_lomvia:3.132682956,Uria_aalge:3.132682956):11.5882956299):5.3782597590000005):2.8636750400000004,Glareola_maldivarum:22.962913386929998):35.441064940000004):9.918389193,(Pluvialis_fulva:50.43279135,Himantopus_himantopus:50.432791350200006):17.889576161):12.41146061):1.23508610853):2.497159322,(((((((((Asio_flammeus:26.63708534754,Strix_uralensis:26.6370853476):2.3324872143,(Otus_scops:16.005219283,Otus_lempiji:16.0052192839):12.964353279800001):10.367555157,Ninox_scutulata:39.3371277118):37.97260254,((((Picus_awokera:9.200392378,Picus_canus:9.2003923787):4.30342969,Dryocopus_martius:13.503822068369999):5.534708599,((Dendrocopos_major:2.6822648399999998,Dendrocopos_leucotos:2.6822648399999998):13.659871680309998,Dendrocopos_kizuki:16.342136521):2.696394147):47.864957622000006,(Megaceryle_lugubris:45.572641378,Alcedo_atthis:45.572641381):21.330846904799998):10.406241973):2.724649263,Caprimulgus_indicus:80.03437951849999):0.5939637206,((Accipiter_nisus:24.114961015,Accipiter_gentilis:24.1149610153):8.4085290076,(Buteo_buteo:24.058885060599998,Milvus_migrans:24.058885064000002):8.464604964):48.1048532137):2.233860006,(Apus_pacificus:31.630529539,Hirundapus_caudacutus:31.6305295322):51.231673724100006):0.1101438118,((((Garrulus_glandarius:18.947492395,(Corvus_macrorhynchos:7.8942969499,Corvus_corone:7.8942969505999985):11.05319544835):11.620483172899998,Lanius_bucephalus:30.567975572599998):22.710559648,(((Alauda_arvensis:39.2048915014,(((Zosterops_japonicus:29.88227241159,Ixos_amaurotis:29.882272411):1.623653494,Locustella_ochotensis:31.505925900279998):2.565403708,(Delichon_urbicum:30.507948990499997,((Urosphena_squameiceps:17.452813463800002,Cettia_diphone:17.452813464000002):6.598039699,((Phylloscopus_borealis:6.285183968,Phylloscopus_borealoides:6.285183968):7.1164893573,Phylloscopus_coronatus:13.401673325):10.649179837):6.45709582828):3.563380622):5.133561892):4.787150241,(Parus_major:19.1356330343,(Parus_ater:17.201292927,Parus_varius:17.201292926009998):1.9343401098):24.856408710300006):3.625154189,((((((Turdus_pallidus:7.051890127,Turdus_naumanni:7.051890127899999):13.9564986459,Zoothera_dauma:21.008388773):11.054029236,(Erithacus_akahige:22.8825378864,((Phoenicurus_auroreus:19.8098601847,Monticola_solitarius:19.809860184999998):2.0640420734,Luscinia_calliope:21.873902260199998):1.0086356279):9.179880124099999):12.605466769100001,Bombycilla_garrulus:44.667884785999995):1.944790652,Regulus_regulus:46.612675439):0.1414994288,(Passer_montanus:36.039373420640004,((Coccothraustes_coccothraustes:23.414229702,(Carduelis_spinus:10.1803141617,Loxia_curvirostra:10.180314161999998):13.233915538999998):6.264921809800001,Emberiza_spodocephala:29.679151501299994):6.360221912):10.714801441):0.8630210736):5.6613392898):27.6908998768,((Falco_peregrinus:10.9366460217,(Falco_columbarius:9.787141288,Falco_subbuteo:9.78714128885):1.1495047333600001):1.725704874,Falco_tinnunculus:12.6623508958):68.30708420299999):2.0029119652):1.257727617,((Cuculus_canorus:2.395445303,Cuculus_saturatus:2.3954453038):22.0186157034,Cuculus_fugax:24.414061011999998):59.816013678899985):0.2359988702):2.953733925,(Treron_sieboldii:30.500149189659997,(Streptopelia_orientalis:17.4683161965,Columba_livia:17.468316197100002):13.031832994):56.919658291):29.40974795):0.7659097567,(Struthio_camelus:86.31494739,Dromaius_novaehollandiae:86.3149474):31.2805178);
	TREE tree_5801 = (((((((Anas_acuta:2.7003125713400005,Anas_crecca:2.7003125712):0.1770422313,(Anas_poecilorhyncha:0.05689008796,Anas_platyrhynchos:0.05689008796):2.82046471475):0.8183508754,Anas_penelope:3.6957056774000003):3.84235501814,(Clangula_hyemalis:5.998202167,Mergus_serrator:5.9982021663000005):1.5398585298):66.1314686415,((Bonasa_bonasia:13.1773622173,Phasianus_versicolor:13.177362217699999):4.4684315309,(Gallus_gallus:16.522300342700003,Pavo_cristatus:16.522300340999998):1.12349340662):56.0237355881):23.44392779,(((((((Phoebastria_immutabilis:60.7215107655,(((Bulweria_bulwerii:34.515741567999996,(Calonectris_leucomelas:22.336786006,(Puffinus_pacificus:10.857767767999999,Puffinus_tenuirostris:10.857767766999999):11.479018234):12.178955571000001):2.014402053,Fulmarus_glacialis:36.530143625):2.638979567,Pterodroma_hypoleuca:39.169123194179996):21.552387578):7.357005374,((Oceanodroma_matsudairae:31.78731313,(Oceanodroma_leucorhoa:18.16898717,Oceanodroma_tristrami:18.16898717):13.618325957):1.989770984,Oceanodroma_furcata:33.777084113):34.30143203):2.566568848,(Phalacrocorax_capillatus:24.468202303,Phalacrocorax_carbo:24.46820229909):46.176882686):2.11114077,(((Nycticorax_nycticorax:39.68297533,Egretta_garzetta:39.682975336):0.588375937,(Bubulcus_ibis:24.167936140000002,Ardea_cinerea:24.1679361389):16.1034151261):1.984394687,Ixobrychus_sinensis:42.255745953):30.500479809999998):3.657976088,((((((Scolopax_rusticola:26.195751142,(Gallinago_gallinago:12.782516806999999,Gallinago_hardwickii:12.782516807):13.413234339):5.435728654,Phalaropus_lobatus:31.631479805000005):0.7312675355,(Calidris_subminuta:12.57312055,Calidris_ruficollis:12.573120550999999):19.789626784700005):26.270469395,(Glareola_maldivarum:23.946646189409996,(((Sterna_fuscata:16.821470432999998,Anous_stolidus:16.821470432999998):0.4309268103,(Larus_ridibundus:4.7568362716,Larus_crassirostris:4.756836271599999):12.4955609716):2.771575094,(((Cerorhinca_monocerata:7.971174147,Fratercula_cirrhata:7.971174146999999):4.731930691,(Aethia_cristatella:4.493226605,Aethia_pusilla:4.493226605599999):8.209878232):2.436427634,(Uria_aalge:3.757013141,Uria_lomvia:3.757013141):11.3825193314):4.884439865):3.922673853):34.686570545):4.447446893,(Himantopus_himantopus:50.7194718183,Pluvialis_fulva:50.719471818):12.361191798):10.95636292,(((Gallinula_chloropus:12.4532463874,Fulica_atra:12.453246387499998):19.719694032,Rallus_aquaticus:32.172940423):37.5453506595,Podiceps_nigricollis:69.7182910815):4.31873547):2.3771752996999997):2.928800912,(((((((((Strix_uralensis:29.33898978164,Asio_flammeus:29.338989788):2.03097902,(Otus_lempiji:16.3123994877,Otus_scops:16.312399487):15.057569315):15.069177445000001,Ninox_scutulata:46.439146246):27.90394542,(((Dendrocopos_kizuki:14.590276690000001,(Dendrocopos_leucotos:2.3480012153,Dendrocopos_major:2.348001216):12.242275476):3.1152559515,((Picus_awokera:9.632453521199999,Picus_canus:9.632453520999999):3.1150750023,Dryocopus_martius:12.747528524519998):4.958004119):48.58367927210001,(Megaceryle_lugubris:35.588003269,Alcedo_atthis:35.5880032699):30.701208660999995):8.053879747):1.680445415,Caprimulgus_indicus:76.0235370759):0.6661567913,((Buteo_buteo:21.170798294409998,Milvus_migrans:21.1707982942):4.8892512696,(Accipiter_gentilis:20.803976517,Accipiter_nisus:20.8039765142):5.2560730514):50.6296443206263):0.8639306523,(Hirundapus_caudacutus:33.826091022,Apus_pacificus:33.82609101919999):43.727533503):0.4257540886,(((Falco_columbarius:10.71405877,(Falco_peregrinus:9.860704991200002,Falco_subbuteo:9.860704991799999):0.8533537762):1.719086191,Falco_tinnunculus:12.433144959000002):62.919688977,((Lanius_bucephalus:31.38536105161,((Corvus_macrorhynchos:6.9570488033,Corvus_corone:6.9570488033419995):11.1187413539,Garrulus_glandarius:18.075790153):13.3095708992):17.4364210155,(((Alauda_arvensis:33.5916418867,(((Zosterops_japonicus:26.268218375760004,Locustella_ochotensis:26.2682183701):3.780365482,Ixos_amaurotis:30.048583849):1.048530576,(((Urosphena_squameiceps:13.667954933499999,Cettia_diphone:13.6679549322):6.381136823,((Phylloscopus_borealis:4.634501683,Phylloscopus_borealoides:4.634501683):4.924960569,Phylloscopus_coronatus:9.559462253):10.489629502299998):9.146236405,Delichon_urbicum:29.195328161999996):1.90178627):2.494527455):6.917794519,((Parus_varius:14.4830352081,Parus_ater:14.483035209):1.177389585,Parus_major:15.660424792699999):24.849011606699996):2.140662454,(((Bombycilla_garrulus:37.115889092,((Zoothera_dauma:15.136521618900002,(Turdus_pallidus:5.6790581819,Turdus_naumanni:5.6790581817):9.4574634367):7.8837568312999995,(Erithacus_akahige:16.468074447699998,(Luscinia_calliope:15.76249412086,(Monticola_solitarius:13.830601761,Phoenicurus_auroreus:13.830601761):1.9318923584999999):0.7055803277):6.552204002):14.0956106346):4.532748565,Regulus_regulus:41.648637646):0.371064729,(Passer_montanus:32.9856004599,((Coccothraustes_coccothraustes:21.039289583,(Loxia_curvirostra:9.810294519700001,Carduelis_spinus:9.810294520440001):11.228995064):6.5517545859999995,Emberiza_spodocephala:27.5910441725):5.394556288):9.034101925):0.630396475):6.171683208999999):26.531051869699997):2.6265446796):0.9358829303,((Cuculus_saturatus:2.400058425,Cuculus_canorus:2.400058425):19.1598076567,Cuculus_fugax:21.559866079000003):57.3553954687):0.4277412115):3.693913942,(Treron_sieboldii:33.6018004786,(Columba_livia:18.196599666500003,Streptopelia_orientalis:18.1965996673):15.4052008092):49.435116222):14.07654043):19.72683463,(Struthio_camelus:53.55293738,Dromaius_novaehollandiae:53.552937385):63.28735441);
	TREE tree_0180 = (((((((Anas_crecca:3.5213270105,Anas_acuta:3.5213270101800003):0.4958192349,(Anas_poecilorhyncha:0.04506356977,Anas_platyrhynchos:0.04506356977):3.9720826754200003):1.532469093,Anas_penelope:5.5496153381):4.6365739374,(Clangula_hyemalis:8.672338377600001,Mergus_serrator:8.672338376199999):1.5138508985999999):72.891582052,((Pavo_cristatus:15.649616501999999,Gallus_gallus:15.649616505200001):2.4736486088,(Bonasa_bonasia:13.859636319100002,Phasianus_versicolor:13.8596363199):4.2636287928000005):64.9545062136):19.88278425,((((((((((Bulweria_bulwerii:29.746472066000003,(Calonectris_leucomelas:18.268394859,(Puffinus_pacificus:9.662521115,Puffinus_tenuirostris:9.662521115):8.6058737418):11.478077206):9.8953319677,Pterodroma_hypoleuca:39.6418040363):1.276858043,Fulmarus_glacialis:40.918662068):17.69113423,Phoebastria_immutabilis:58.6097963):8.022332191,(Oceanodroma_furcata:35.362021076,(Oceanodroma_tristrami:19.90822061,(Oceanodroma_matsudairae:18.45614213,Oceanodroma_leucorhoa:18.456142129):1.452078479):15.4538004688):31.270107409):0.1204022703,((((Bubulcus_ibis:16.55723174,Ardea_cinerea:16.5572317453):19.1139769312,Nycticorax_nycticorax:35.671208679):1.0269569479,Egretta_garzetta:36.698165631):4.322685084,Ixobrychus_sinensis:41.020850712):25.731680049000005):4.039911856,(Phalacrocorax_carbo:4.990554664,Phalacrocorax_capillatus:4.9905546641):65.8018879557908):3.7149242354,(((((Phalaropus_lobatus:33.03277301,((Gallinago_gallinago:1.11582519,Gallinago_hardwickii:1.11582519):28.304086229040003,Scolopax_rusticola:29.419911417999998):3.61286159302):0.4845368936,(Calidris_subminuta:14.01914149,Calidris_ruficollis:14.019141492500001):19.498168415000002):24.074785877,(Glareola_maldivarum:24.3453179522,((((Larus_ridibundus:4.4630990032,Larus_crassirostris:4.4630990035):13.98112155383,Anous_stolidus:18.444220555999998):0.4125885869,Sterna_fuscata:18.856809142):0.9468013824,(((Cerorhinca_monocerata:6.462020291,Fratercula_cirrhata:6.462020292):7.355460168,(Aethia_cristatella:5.056467708,Aethia_pusilla:5.0564677073):8.761012751):0.7173535018,(Uria_aalge:3.557195222,Uria_lomvia:3.557195222):10.977638738500001):5.268776565):4.541707422):33.24677783):2.285074128,(Pluvialis_fulva:37.347635522,Himantopus_himantopus:37.3476355237):22.529534377):8.713377295,(Podiceps_nigricollis:68.35255828609999,(Rallus_aquaticus:27.965022335700002,(Fulica_atra:10.321971849,Gallinula_chloropus:10.321971848):17.643050491):40.387535960600005):0.2379889039):5.9168196507):9.211159718,(((((((((Strix_uralensis:29.120224114900005,Asio_flammeus:29.120224109699997):1.912442538,(Otus_lempiji:15.81202331151,Otus_scops:15.81202331):15.220643346):9.622581624,Ninox_scutulata:40.655248274):35.59579009,((((Picus_awokera:6.886775513,Picus_canus:6.8867755127):4.50801791922,Dryocopus_martius:11.394793433419999):4.407546448,(Dendrocopos_kizuki:12.889120033,(Dendrocopos_leucotos:2.4574559699,Dendrocopos_major:2.4574559698):10.431664063200001):2.9132198468):52.4700592436,(Alcedo_atthis:34.9289585176,Megaceryle_lugubris:34.928958521):33.343440608):7.9786392446):2.224905213,Caprimulgus_indicus:78.47594359843):0.3197784029,((Accipiter_nisus:26.758294426000003,Accipiter_gentilis:26.758294426):4.4052968320999994,(Buteo_buteo:26.0655618523,Milvus_migrans:26.06556185):5.098029403):47.6321307366):1.583065282,(Hirundapus_caudacutus:31.46164703626,Apus_pacificus:31.4616470346):48.91714024):1.315051784,(((Falco_tinnunculus:15.6566755326,Falco_columbarius:15.65667553):0.5667873058,(Falco_subbuteo:14.0910547347,Falco_peregrinus:14.0910547352):2.1324081019):63.431402597,((Lanius_bucephalus:30.2653378589,((Corvus_macrorhynchos:7.239594494,Corvus_corone:7.2395944952999995):12.419766956700002,Garrulus_glandarius:19.659361452):10.6059764106):21.396189491199998,(((((Zosterops_japonicus:34.05876913439,Ixos_amaurotis:34.0587691404):1.399455163,((Delichon_urbicum:33.0803731592,((Urosphena_squameiceps:15.0921604509,Cettia_diphone:15.09216045):5.0879745109000005,(Phylloscopus_coronatus:10.796425119,(Phylloscopus_borealis:5.571651687,Phylloscopus_borealoides:5.5716516859):5.224773432299999):9.383709842):12.9002381981):1.538697219,Locustella_ochotensis:34.619070380404):0.8391539274):4.0883988040000006,Alauda_arvensis:39.546623103):4.583590491,(Parus_major:15.7823040832,(Parus_varius:14.411699791010001,Parus_ater:14.411699793):1.3706042900000002):28.347909516):1.929226319,(((((Zoothera_dauma:16.8482652878,(Turdus_pallidus:6.0761922447,Turdus_naumanni:6.0761922440000005):10.7720730435):6.6724161117,(((Phoenicurus_auroreus:12.5631019308,Monticola_solitarius:12.563101931999999):0.9581681382,Luscinia_calliope:13.52127007):1.5703944125,Erithacus_akahige:15.091664481999999):8.4290169177):16.854983678,Bombycilla_garrulus:40.375665081):4.454744693,Regulus_regulus:44.830409780000004):0.3908580862,(((Coccothraustes_coccothraustes:18.728730628,(Loxia_curvirostra:9.1501836926,Carduelis_spinus:9.1501836918):9.578546936):8.373135442,Emberiza_spodocephala:27.101866073895003):4.913625486,Passer_montanus:32.0154915591):13.2057763049):0.8381720555):5.602087434):27.993338080400004):2.0389736265):1.960635216,((Cuculus_saturatus:1.453888311,Cuculus_canorus:1.4538883108679999):20.5737107651,Cuculus_fugax:22.027599083):61.6268751927811):0.06405229582):1.164473852,(Treron_sieboldii:31.419432544460005,(Columba_livia:16.880624016,Streptopelia_orientalis:16.8806240158):14.5388085285):53.4635678683):18.07755515):10.56331593,(Struthio_camelus:47.98964549,Dromaius_novaehollandiae:47.989645493000005):65.53422601);
	TREE tree_6486 = (((((Clangula_hyemalis:11.487151039,Mergus_serrator:11.4871510383):2.9247756115000003,(((Anas_acuta:4.7990368515099995,Anas_crecca:4.7990368521):0.306709594,(Anas_poecilorhyncha:0.004675444275,Anas_platyrhynchos:0.004675444275):5.10107100128):1.693551507,Anas_penelope:6.7992979526):7.6126286975):64.367071546,((Pavo_cristatus:23.433231809,Gallus_gallus:23.433231804499997):1.155043993,(Bonasa_bonasia:19.414860265399998,Phasianus_versicolor:19.414860263999998):5.1734155328):54.19072240270369):22.28834115,(((((((Phoebastria_immutabilis:66.690286867,(Fulmarus_glacialis:48.248063765,((Bulweria_bulwerii:38.03318359,(Calonectris_leucomelas:24.683255568,(Puffinus_pacificus:12.193744481,Puffinus_tenuirostris:12.193744482):12.489511091):13.349928021):3.777850657,Pterodroma_hypoleuca:41.8110342492):6.437029516):18.442223102):7.86064117,(((Oceanodroma_tristrami:20.98778172,Oceanodroma_leucorhoa:20.9877817154):15.213479963000001,Oceanodroma_matsudairae:36.201261675):2.252364139,Oceanodroma_furcata:38.453625818):36.097302209999995):3.523660084,(Phalacrocorax_carbo:45.649072815,Phalacrocorax_capillatus:45.649072816):32.425515297948806):0.006143172408,(((Egretta_garzetta:37.190739233,Nycticorax_nycticorax:37.190739238000006):2.645151588,(Ardea_cinerea:17.39730928969,Bubulcus_ibis:17.397309293):22.4385815381):6.847931406,Ixobrychus_sinensis:46.68382222700001):31.396909066135798):5.890063365,(((((((Scolopax_rusticola:24.540505899899998,(Gallinago_gallinago:6.201537822,Gallinago_hardwickii:6.201537822400001):18.338968074):9.104953536,Phalaropus_lobatus:33.645459437):0.9198101295,(Calidris_ruficollis:18.2728280083,Calidris_subminuta:18.272828009):16.2924415611):22.779127166000002,((((Anous_stolidus:15.21859474,(Larus_ridibundus:3.7531769747999997,Larus_crassirostris:3.7531769752):11.46541776557):0.2628664138,Sterna_fuscata:15.4814611541):1.528432087,(((Cerorhinca_monocerata:6.624918082,Fratercula_cirrhata:6.624918082):4.552748117,(Aethia_pusilla:3.746115292,Aethia_cristatella:3.74611529209):7.431550907):1.430340359,(Uria_lomvia:4.758613934,Uria_aalge:4.758613934):7.849392625299999):4.401886683):3.338813853,Glareola_maldivarum:20.348707094399998):36.99568963):7.267579786,(Himantopus_himantopus:45.763693862500006,Pluvialis_fulva:45.763693860000004):18.848282647999998):12.02894723,Podiceps_nigricollis:76.64092375044959):4.203654522,((Gallinula_chloropus:14.097110053000002,Fulica_atra:14.097110050400001):19.866761665699997,Rallus_aquaticus:33.96387172040001):46.880706552099994):3.126216384):1.254191532,(((((((((Strix_uralensis:27.7869392656,Asio_flammeus:27.786939265):3.182671045,(Otus_lempiji:15.30056699793,Otus_scops:15.300566997099999):15.669043308840001):18.086766415,Ninox_scutulata:49.056376725999996):32.64158443,((((Picus_awokera:7.169706149,Picus_canus:7.1697061498):4.0152311651999995,Dryocopus_martius:11.184937314399999):4.947536295549999,(Dendrocopos_kizuki:14.086250912999999,(Dendrocopos_major:2.4354534514,Dendrocopos_leucotos:2.4354534511):11.65079746):2.0462226990000003):55.5246469554,(Megaceryle_lugubris:37.7447435175,Alcedo_atthis:37.74474351559999):33.912377043):10.040840598):0.2298388776,Caprimulgus_indicus:81.92780004000001):0.03951758637,((Accipiter_nisus:23.008481488,Accipiter_gentilis:23.0084814836):7.685407533699999,(Buteo_buteo:25.039943151630002,Milvus_migrans:25.039943153999996):5.6539458703):51.273428601):0.6900656666,(Hirundapus_caudacutus:31.068181361,Apus_pacificus:31.068181368399998):51.589201916899995):0.7112826211,((((Falco_peregrinus:11.5270318973,Falco_subbuteo:11.5270318966):2.4310820680000003,Falco_columbarius:13.9581139653):0.3245254199,Falco_tinnunculus:14.2826393842):66.899014117,((Lanius_bucephalus:26.31229852528,((Corvus_corone:7.812528707499999,Corvus_macrorhynchos:7.8125287068):8.305670463199998,Garrulus_glandarius:16.11819917):10.194099356399999):25.7871388089,(((Alauda_arvensis:34.2428523228,(((Zosterops_japonicus:23.765908799470004,Locustella_ochotensis:23.76590880049):5.452343769,Ixos_amaurotis:29.218252571399997):2.87512053,(((Cettia_diphone:14.17531066155,Urosphena_squameiceps:14.1753106593):6.728831307,(Phylloscopus_coronatus:10.772479238499999,(Phylloscopus_borealis:6.114385745,Phylloscopus_borealoides:6.114385745):4.6580934939):10.13166273):8.1464333621,Delichon_urbicum:29.050575329499996):3.042797775):2.149479221):9.434361168,((Parus_varius:14.386158714199999,Parus_ater:14.3861587135):0.9345550766,Parus_major:15.320713789600001):28.3564996994):3.098038189,(((Bombycilla_garrulus:42.881721176700005,(((Turdus_naumanni:7.3284248963000005,Turdus_pallidus:7.328424897):15.508461469799999,Zoothera_dauma:22.8368863671):9.242262542999999,(((Phoenicurus_auroreus:18.6804593549,Monticola_solitarius:18.680459354699998):0.3469325358,Luscinia_calliope:19.027391893):1.33416580421,Erithacus_akahige:20.36155769518):11.717591214640002):10.802572270239999):3.211294917,Regulus_regulus:46.09301610199999):0.04050019857,(((Coccothraustes_coccothraustes:23.859878693389998,(Loxia_curvirostra:9.652457883,Carduelis_spinus:9.6524578821):14.20742081):7.164314437,Emberiza_spodocephala:31.024193130449596):4.2756593348,Passer_montanus:35.2998524609):10.8336638335):0.6417353813):5.324185658099999):29.0822161748):2.1870123971):1.181002518,((Cuculus_saturatus:2.042194976,Cuculus_canorus:2.0421949762000002):22.1405475329,Cuculus_fugax:24.182742512):60.36692592380001):0.6753177564):0.6395635599,(Treron_sieboldii:34.4010585731,(Columba_livia:18.1379426911,Streptopelia_orientalis:18.137942692000003):16.263115880999997):51.463491167):15.20278961):12.37530567,(Struthio_camelus:68.97189652,Dromaius_novaehollandiae:68.971896526):44.47074848);
	TREE tree_8492 = (((((Clangula_hyemalis:7.48375981,Mergus_serrator:7.48375980966):2.1216724119,(((Anas_crecca:2.85040794781,Anas_acuta:2.8504079469):0.2673480004,(Anas_platyrhynchos:0.0389054438,Anas_poecilorhyncha:0.0389054438):3.07885050388):0.7036660064,Anas_penelope:3.8214219539):5.7840102668):62.92536033579999,((Bonasa_bonasia:12.674715617499999,Phasianus_versicolor:12.6747156185):2.8201534015,(Pavo_cristatus:13.8516192228,Gallus_gallus:13.8516192223):1.6432497955):57.03592354999999):28.25162267,((((((((((((Puffinus_tenuirostris:10.507251179999999,Puffinus_pacificus:10.50725118):10.338226948299999,Calonectris_leucomelas:20.845478128):14.830371290999999,Bulweria_bulwerii:35.675849418):2.615602112,Pterodroma_hypoleuca:38.2914515384):5.967910586,Fulmarus_glacialis:44.2593621176):16.27919263,Phoebastria_immutabilis:60.538554751999996):5.987595621,(Oceanodroma_matsudairae:41.5634099719,((Oceanodroma_leucorhoa:20.030314603,Oceanodroma_tristrami:20.0303146):9.626083768,Oceanodroma_furcata:29.656398367999998):11.907011605):24.9627404):6.76413024,(Phalacrocorax_capillatus:18.17287967,Phalacrocorax_carbo:18.172879666):55.1174009481):0.1946027336,(((Nycticorax_nycticorax:34.528572758,(Bubulcus_ibis:18.14572141,Ardea_cinerea:18.1457214091):16.3828513524):3.57325536258,Egretta_garzetta:38.1018281235):12.02698281,Ixobrychus_sinensis:50.12881093396):23.356072414971997):6.938302832,(((((Phalaropus_lobatus:36.86163462299999,(Scolopax_rusticola:29.64445423859,(Gallinago_hardwickii:14.3473855321,Gallinago_gallinago:14.347385533):15.297068707000001):7.217180379):1.875870933,(Calidris_subminuta:17.5275377001,Calidris_ruficollis:17.527537697899998):21.209967856299997):27.930045543000002,(((((Larus_ridibundus:5.34672914641,Larus_crassirostris:5.3467291458999995):14.9510692156,Anous_stolidus:20.297798364):0.471361723,Sterna_fuscata:20.769160086):2.428724802,(((Cerorhinca_monocerata:9.096039529,Fratercula_cirrhata:9.096039529):6.636180469,(Aethia_pusilla:4.689624385,Aethia_cristatella:4.6896243857):11.042595611):1.382100982,(Uria_aalge:3.326490002,Uria_lomvia:3.326490002):13.787830976399999):6.083563909):6.959081642,Glareola_maldivarum:30.156966529889996):36.51058457):4.014132252,(Himantopus_himantopus:46.615909134000006,Pluvialis_fulva:46.615909137100005):24.065774218999998):6.483713414,(((Fulica_atra:18.4346747727,Gallinula_chloropus:18.434674772999998):14.219435942999999,Rallus_aquaticus:32.6541107165):43.4332319856,Podiceps_nigricollis:76.087342697):1.078054073):3.2577894068999997):1.585825794,((((Hirundapus_caudacutus:34.071238158,Apus_pacificus:34.071238155100005):45.2643461885,((((((Asio_flammeus:26.5795465714,Strix_uralensis:26.5795465723):2.671483752,(Otus_scops:14.4456687902,Otus_lempiji:14.445668790000001):14.805361533):8.275442589,Ninox_scutulata:37.5264729149):36.90114749,((((Picus_awokera:7.847298071,Picus_canus:7.847298070699999):2.4146963933,Dryocopus_martius:10.2619944646):6.05879046,((Dendrocopos_leucotos:1.6430596262000001,Dendrocopos_major:1.6430596267):10.506303982099999,Dendrocopos_kizuki:12.149363608):4.1714213153):49.235202382,(Alcedo_atthis:37.5090357788,Megaceryle_lugubris:37.509035782):28.046951522500002):8.8716330966):0.4069183701,Caprimulgus_indicus:74.83453877310001):0.1660270517,((Accipiter_nisus:24.263326940699997,Accipiter_gentilis:24.2633269377):5.7140030446,(Milvus_migrans:24.778522753999997,Buteo_buteo:24.7785227552):5.1988072295):45.0232358461622):4.335018514):0.4772411519,(((Lanius_bucephalus:24.468627485200003,((Corvus_corone:5.371644076389999,Corvus_macrorhynchos:5.371644077):9.3085671333,Garrulus_glandarius:14.680211211):9.7884162736):18.2555747275,((((Parus_major:12.418305026,Parus_varius:12.4183050248):0.2241841269,Parus_ater:12.642489153):24.389130947,(Alauda_arvensis:33.07052983515,((((((Phylloscopus_coronatus:7.978942392,(Phylloscopus_borealis:3.968403026,Phylloscopus_borealoides:3.9684030258):4.0105393646):7.984555297,(Cettia_diphone:10.22696865342,Urosphena_squameiceps:10.226968654):5.7365290348):5.888255101599999,Delichon_urbicum:21.85175279):3.650977435,Ixos_amaurotis:25.5027302314023):0.7404976588,Locustella_ochotensis:26.243227889278902):2.080442051,Zosterops_japonicus:28.323669937):4.7468599):3.9610902607):1.967279016,(((Bombycilla_garrulus:35.93055201999999,(((Turdus_naumanni:5.3891785027,Turdus_pallidus:5.389178502):11.932890448294001,Zoothera_dauma:17.32206895):4.7605024503,(Erithacus_akahige:14.3858826842,((Phoenicurus_auroreus:12.170722011200002,Monticola_solitarius:12.1707220107):1.163916035,Luscinia_calliope:13.3346380466):1.0512446384):7.696688716000001):13.8479806151):1.647084186,Regulus_regulus:37.577636205):0.6383862793,(((Coccothraustes_coccothraustes:16.930014247,(Carduelis_spinus:8.055416011544999,Loxia_curvirostra:8.0554160104):8.874598235):6.6950919139,Emberiza_spodocephala:23.6251061555):2.360661943,Passer_montanus:25.985768101250002):12.2302543814):0.7828766341):3.7253030962):34.938370013,((Falco_tinnunculus:11.712850980299999,Falco_columbarius:11.712850979999999):1.603300387,(Falco_peregrinus:11.3783149681,Falco_subbuteo:11.3783149682):1.937836399):64.346420851):2.150253265):1.546121125,(Cuculus_fugax:20.5895664501,(Cuculus_saturatus:2.007666645,Cuculus_canorus:2.00766664507):18.581899804000003):60.7693801614):0.6500653562):3.867326995,(Treron_sieboldii:30.893737313800003,(Streptopelia_orientalis:17.519699816499998,Columba_livia:17.519699815800003):13.3740374927):54.982601654):14.90607627):0.2385947444,(Struthio_camelus:59.83099242,Dromaius_novaehollandiae:59.830992425999995):41.190017569999995);
	TREE tree_4510 = (((((Clangula_hyemalis:7.683345521,Mergus_serrator:7.6833455205000005):1.78310509229,(((Anas_acuta:3.18100945527,Anas_crecca:3.181009454082):0.1995484149,(Anas_poecilorhyncha:0.02632266705,Anas_platyrhynchos:0.02632266705):3.35423520281):0.9910468735,Anas_penelope:4.371604743):5.0948458705):70.1027304835,((Pavo_cristatus:30.1693014173,Gallus_gallus:30.1693014098):4.1187694963,(Bonasa_bonasia:28.0163348492,Phasianus_versicolor:28.0163348548):6.271736057):45.28111017500001):9.871845872,((((((((((((Puffinus_tenuirostris:9.519128511,Puffinus_pacificus:9.519128512):12.848993090999999,Calonectris_leucomelas:22.368121606):11.194013995999999,Bulweria_bulwerii:33.562135600000005):1.477229839,Pterodroma_hypoleuca:35.0393654427):2.179340704,Fulmarus_glacialis:37.2187061485):17.60173898,Phoebastria_immutabilis:54.820445117):9.612814951,((Oceanodroma_furcata:20.53627902,Oceanodroma_matsudairae:20.536279015999998):11.29463772,(Oceanodroma_leucorhoa:21.24077925,Oceanodroma_tristrami:21.24077925):10.59013749):32.602343326):1.695838967,(((Nycticorax_nycticorax:31.575578367,Egretta_garzetta:31.5755783609):0.3258080155,(Bubulcus_ibis:23.46495159,Ardea_cinerea:23.4649515874):8.436434789700002):7.340342738,Ixobrychus_sinensis:39.241729115000005):26.887369921999998):1.165968297,(Phalacrocorax_carbo:1.340402965,Phalacrocorax_capillatus:1.340402965):65.95466437069459):3.675051243,((Podiceps_nigricollis:65.80009372227,(Rallus_aquaticus:38.38735944370001,(Gallinula_chloropus:21.110445012600003,Fulica_atra:21.110445011):17.276914436):27.41273429):1.612322887,((((Phalaropus_lobatus:31.378696345999998,(Calidris_ruficollis:4.014184339,Calidris_subminuta:4.014184339):27.3645120075):2.58742093,(Scolopax_rusticola:28.9692472351,(Gallinago_hardwickii:13.35484185,Gallinago_gallinago:13.354841851000002):15.614405383000001):4.9968700429999995):20.120192059,((((Anous_stolidus:17.17513168,(Larus_ridibundus:3.8009476886709996,Larus_crassirostris:3.8009476885):13.374183992059999):0.5809552358,Sterna_fuscata:17.756086917):1.540284196,(((Cerorhinca_monocerata:7.02088219,Fratercula_cirrhata:7.02088219):6.210180286,(Aethia_cristatella:3.799057876,Aethia_pusilla:3.7990578766):9.432004599):0.3048451853,(Uria_aalge:3.347805328,Uria_lomvia:3.347805328):10.1881023326):5.760463451000001):3.285553865,Glareola_maldivarum:22.581924975719996):31.50438436):7.804707691,(Pluvialis_fulva:44.874139763900004,Himantopus_himantopus:44.8741397645):17.0168772617):5.521399586):3.5577019605):8.085017069,(((((Caprimulgus_indicus:75.5207183286,((((Asio_flammeus:32.747856019,Strix_uralensis:32.7478560261):2.121671279,(Otus_scops:18.469981296,Otus_lempiji:18.4699812955):16.399546003):10.851953947999998,Ninox_scutulata:45.721481258000004):26.1502814,(((Dendrocopos_kizuki:15.362794961,(Dendrocopos_leucotos:3.4018521313,Dendrocopos_major:3.4018521309):11.9609428292):2.4734917122,((Picus_awokera:9.148738514,Picus_canus:9.148738514000001):3.86955006,Dryocopus_martius:13.018288574460001):4.817998099):42.93844230799999,(Alcedo_atthis:24.1044307245,Megaceryle_lugubris:24.104430728300002):36.6702982447):11.097033675399999):3.6489556743000002):0.7180155579,((Buteo_buteo:21.058705483599997,Milvus_migrans:21.058705483):5.7352130929,(Accipiter_nisus:20.466070929399997,Accipiter_gentilis:20.4660709264):6.327847647):49.4448153053):0.8736446146,(Apus_pacificus:31.8578918502,Hirundapus_caudacutus:31.857891845999998):45.254486656):0.5175539089,(((Lanius_bucephalus:27.9167181485,((Corvus_macrorhynchos:7.92170145025,Corvus_corone:7.921701451400001):10.3823235085,Garrulus_glandarius:18.304024959):9.6126931869):20.1476371587,(((((Delichon_urbicum:29.5866174803,((Urosphena_squameiceps:14.9672921723,Cettia_diphone:14.9672921719):6.047928726,((Phylloscopus_borealis:5.669385352,Phylloscopus_borealoides:5.669385351500001):5.6580525343999994,Phylloscopus_coronatus:11.3274378873):9.687783011):8.5713965831):1.956031896,((Locustella_ochotensis:21.6095143753499,Zosterops_japonicus:21.6095143688):7.698037404,Ixos_amaurotis:29.30755177883):2.235097596):1.6134568399,Alauda_arvensis:33.1561062153):6.019424433,((Parus_varius:14.4131434649,Parus_ater:14.413143464600001):0.3019958722,Parus_major:14.715139337):24.460391314800003):2.969558005,(((((Zoothera_dauma:18.1561158357,(Turdus_naumanni:6.2462386848,Turdus_pallidus:6.246238685):11.9098771518):7.692377823999999,(((Phoenicurus_auroreus:16.203034128040002,Monticola_solitarius:16.2030341287):1.169239337,Luscinia_calliope:17.372273465299997):0.7794972553199999,Erithacus_akahige:18.1517707189):7.6967229401):13.07922119522,Bombycilla_garrulus:38.9277148618):1.399201137,Regulus_regulus:40.326915991999996):1.262128884,(Passer_montanus:29.5905492599,((Coccothraustes_coccothraustes:18.510399966,(Loxia_curvirostra:7.5882720884,Carduelis_spinus:7.5882720885):10.922127876380001):7.557693426,Emberiza_spodocephala:26.068093386328698):3.522455869):11.998495617):0.5560437716):5.9192666484):28.539992209300003,(Falco_columbarius:15.46900059,((Falco_peregrinus:11.066180726999999,Falco_subbuteo:11.06618072724):0.5506549091,Falco_tinnunculus:11.616835635600001):3.852164955):61.13534692):1.02558490065):1.267151827,(Cuculus_fugax:21.02343081,(Cuculus_saturatus:2.379241788,Cuculus_canorus:2.379241788):18.6441890292):57.8736534195):0.1580514097):3.062434628,((Streptopelia_orientalis:18.5165440824,Columba_livia:18.51654408311):17.4557640626,Treron_sieboldii:35.972308147):46.145262128):7.32345669):1.069511073,(Struthio_camelus:61.25525001,Dromaius_novaehollandiae:61.255250007):29.255288034);
	TREE tree_2262 = (((((Clangula_hyemalis:11.56307718,Mergus_serrator:11.5630771759):2.5875872050999997,(((Anas_acuta:4.3551382243,Anas_crecca:4.355138224999999):0.4436126579,(Anas_platyrhynchos:0.117696846,Anas_poecilorhyncha:0.117696846):4.6810540364):2.230817672,Anas_penelope:7.029568555000001):7.1210958254):69.154436969,((Pavo_cristatus:18.908922792000002,Gallus_gallus:18.908922793299997):2.0593072217,(Bonasa_bonasia:16.5415336518,Phasianus_versicolor:16.541533653):4.426696364):62.3368713406):31.0158005,((((((((((Bulweria_bulwerii:34.200476109,((Puffinus_tenuirostris:9.035751854699999,Puffinus_pacificus:9.035751854):14.440964769,Calonectris_leucomelas:23.476716621999998):10.723759488000002):5.265105373,Fulmarus_glacialis:39.465581486):1.9722507274,Pterodroma_hypoleuca:41.43783220420001):25.19957058,Phoebastria_immutabilis:66.637402784):2.714296306,(((Oceanodroma_tristrami:20.948178458999998,Oceanodroma_leucorhoa:20.948178458999998):11.89145147,Oceanodroma_matsudairae:32.839629928):1.650493156,Oceanodroma_furcata:34.490123080000004):34.861576013000004):5.718458425,((Egretta_garzetta:42.7121722306,((Bubulcus_ibis:21.72302077,Ardea_cinerea:21.7230207689):13.13067944,Nycticorax_nycticorax:34.853700219):7.8584720138):6.29993394,Ixobrychus_sinensis:49.012106167):26.058051352):0.7029703473,(Phalacrocorax_capillatus:29.77062999,Phalacrocorax_carbo:29.770629987):46.002497885800004):2.351066724,(((Rallus_aquaticus:35.910906035,(Fulica_atra:21.74637023126,Gallinula_chloropus:21.746370228):14.164535808499998):38.226360201999995,Podiceps_nigricollis:74.13726624750001):2.079483243,((((Phalaropus_lobatus:40.065870804,(Calidris_ruficollis:19.5604620008,Calidris_subminuta:19.560462008000002):20.505408797439998):0.2186857859,(Scolopax_rusticola:35.671398068,(Gallinago_hardwickii:12.97358932,Gallinago_gallinago:12.9735893196):22.6978087514):4.61315852):26.067630312,(((Sterna_fuscata:20.326752014999997,((Larus_crassirostris:5.4004096795,Larus_ridibundus:5.4004096792):13.3077019668,Anous_stolidus:18.708111647):1.6186403685):2.683090562,(((Cerorhinca_monocerata:7.897599169,Fratercula_cirrhata:7.897599168999999):9.007571574,(Aethia_cristatella:5.302498894,Aethia_pusilla:5.3024988939):11.602671849):0.3981493751,(Uria_lomvia:4.067229257,Uria_aalge:4.067229257):13.2360908618):5.706522458):4.16207179,Glareola_maldivarum:27.171914367900005):39.180272531):5.081424333,(Pluvialis_fulva:53.434723275,Himantopus_himantopus:53.434723272499994):17.998887966):4.78313825):1.9074451069):8.315873478,((((Hirundapus_caudacutus:30.85953082,Apus_pacificus:30.8595308167):53.729085647000005,((((((Asio_flammeus:25.772528164,Strix_uralensis:25.772528166300003):2.495979079,(Otus_lempiji:16.1481687092,Otus_scops:16.14816871):12.120338536):8.706006151,Ninox_scutulata:36.974513399):37.86966394,(((Dryocopus_martius:13.54696287931,(Picus_awokera:9.096462264,Picus_canus:9.0964622642):4.450500617):4.850834999,(Dendrocopos_kizuki:14.475701791999999,(Dendrocopos_major:2.365608653,Dendrocopos_leucotos:2.3656086532):12.110093137):3.922096088):51.4496741021,(Alcedo_atthis:22.27138129706,Megaceryle_lugubris:22.2713813):47.576090671):4.996705364099999):7.470637045,Caprimulgus_indicus:82.31481439729998):0.04405504774,((Accipiter_gentilis:23.8016646619,Accipiter_nisus:23.801664663000004):8.150579993800001,(Buteo_buteo:25.844363145500004,Milvus_migrans:25.844363141):6.107881508999999):50.406624776):2.2297470267):0.8370785399,(((Lanius_bucephalus:30.186784484,(Garrulus_glandarius:18.7945277131,(Corvus_corone:8.56918988101,Corvus_macrorhynchos:8.5691898815):10.22533783):11.3922567704):24.717051912210003,(((Alauda_arvensis:41.29498274548,((Locustella_ochotensis:33.873870401304,Delichon_urbicum:33.8738704):0.541730733,((Ixos_amaurotis:27.65656457966,Zosterops_japonicus:27.656564579158):1.462307078,((Cettia_diphone:15.865299330100003,Urosphena_squameiceps:15.86529933):6.603283705000001,((Phylloscopus_borealoides:5.7538039649999995,Phylloscopus_borealis:5.753803964399999):7.3115648686000005,Phylloscopus_coronatus:13.065368832):9.403214201):6.6502886259):5.296729476):6.879381614):6.475743017,((Parus_ater:19.97477283,Parus_varius:19.97477282865):0.5963705932,Parus_major:20.5711434219):27.199582347430002):1.851591392,((((((Turdus_pallidus:7.791187466999999,Turdus_naumanni:7.7911874667):12.0188591204,Zoothera_dauma:19.810046586589998):7.525347603,(((Phoenicurus_auroreus:15.911400471500002,Monticola_solitarius:15.9114004716):1.859974777,Luscinia_calliope:17.771375249000002):2.1899878892999998,Erithacus_akahige:19.9613631375):7.3740310521):20.726824238300004,Bombycilla_garrulus:48.0622184152):1.136444635,Regulus_regulus:49.198663059):0.2913309071,(Passer_montanus:33.764606132400004,((Coccothraustes_coccothraustes:21.7222579926,(Loxia_curvirostra:9.877299217500003,Carduelis_spinus:9.8772992175):11.8449587755):6.4810388974,Emberiza_spodocephala:28.2032968902):5.561309239):15.7253878407):0.1323231918):5.281519235999999):29.2804949871,(((Falco_peregrinus:14.0769729671,Falco_subbuteo:14.0769729669):2.474960488,Falco_columbarius:16.551933453220002):0.00008591797922,Falco_tinnunculus:16.552019373599997):67.632312007):1.2413636175):0.69439816,((Cuculus_saturatus:2.431384666,Cuculus_canorus:2.431384666):28.28994657258,Cuculus_fugax:30.721331239):55.398761922016206):0.3199749117):1.438051122,((Columba_livia:15.542439180699999,Streptopelia_orientalis:15.5424391809):15.110114814200001,Treron_sieboldii:30.652553994440005):57.22556519):26.44278266):22.79861901,(Struthio_camelus:92.23562381,Dromaius_novaehollandiae:92.235623816):44.883897090000005);
	TREE tree_2470 = (((((Clangula_hyemalis:7.8214342505,Mergus_serrator:7.8214342501):1.0188442007699998,((((Anas_poecilorhyncha:0.02174038003,Anas_platyrhynchos:0.02174038003):3.0183327113100002,Anas_acuta:3.0400730916):0.02643434743,Anas_crecca:3.0665074382000004):1.197305003,Anas_penelope:4.263812441000001):4.5764660095):72.9236426176,((Gallus_gallus:21.66233738575,Pavo_cristatus:21.662337386):0.8546029409,(Bonasa_bonasia:18.6686187546,Phasianus_versicolor:18.6686187537):3.8483215708):59.246980743494):26.33114887,(((((((((Bubulcus_ibis:23.376557,Ardea_cinerea:23.3765569976):12.40717977,Nycticorax_nycticorax:35.783736772):0.3552419804,Egretta_garzetta:36.138978752599996):4.273659081,Ixobrychus_sinensis:40.412637839):30.354094708699996,(((((Bulweria_bulwerii:37.685282183000005,(Calonectris_leucomelas:26.455038878000003,(Puffinus_tenuirostris:9.723154786,Puffinus_pacificus:9.723154786):16.731884093):11.230243309):5.257197819,Pterodroma_hypoleuca:42.9424800119):3.5129399550000002,Fulmarus_glacialis:46.455419961000004):16.617304471,Phoebastria_immutabilis:63.0727244284):4.775091902,((Oceanodroma_leucorhoa:18.43723912,Oceanodroma_tristrami:18.437239120999998):21.04575472,(Oceanodroma_matsudairae:1.758212675,Oceanodroma_furcata:1.758212675):37.724781175000004):28.364822482):2.9189162101):0.5021454489,(Phalacrocorax_carbo:25.053368998000003,Phalacrocorax_capillatus:25.053369001999997):46.215509):4.070967396,((Podiceps_nigricollis:73.281760602,(Rallus_aquaticus:37.0298673995,(Fulica_atra:12.573254775399999,Gallinula_chloropus:12.573254773):24.456612622100003):36.251893201):0.80266105,((((Phalaropus_lobatus:31.774714726,((Gallinago_hardwickii:14.246239947600001,Gallinago_gallinago:14.246239948249999):14.352612389,Scolopax_rusticola:28.598852341):3.175862394):1.996591368,(Calidris_subminuta:15.718365968699999,Calidris_ruficollis:15.718365968399999):18.052940129):19.493181972000002,((((Anous_stolidus:17.237986189,(Larus_ridibundus:4.45891531945,Larus_crassirostris:4.4589153197):12.7790708701):0.5025985117,Sterna_fuscata:17.74058469996):2.914598867,(((Cerorhinca_monocerata:7.79644621,Fratercula_cirrhata:7.796446210999999):5.331462758,(Aethia_cristatella:5.008588823,Aethia_pusilla:5.00858882256):8.119320146):2.67136824,(Uria_aalge:4.213078467,Uria_lomvia:4.213078467):11.5861987413):4.8559063600000005):4.92226853,Glareola_maldivarum:25.57745209866):27.687035969):8.340523221,(Himantopus_himantopus:49.374406857000004,Pluvialis_fulva:49.374406855000004):12.2306044372):12.47941037):1.2554237335):4.239614771,(((((((((Strix_uralensis:30.4373331625,Asio_flammeus:30.437333163999998):3.638481968,(Otus_scops:16.480333318,Otus_lempiji:16.480333318):17.5954818143):10.0283403697,Ninox_scutulata:44.104155500000005):29.19605023,((((Picus_awokera:5.943132355,Picus_canus:5.9431323550999995):1.526992045,Dryocopus_martius:7.4701243998399995):4.703202245,(Dendrocopos_kizuki:9.657601423300001,(Dendrocopos_leucotos:1.916573356,Dendrocopos_major:1.9165733559):7.74102806812):2.515725222):53.4555416288,(Alcedo_atthis:38.887397566000004,Megaceryle_lugubris:38.887397572):26.7414707008):7.671337458):3.893461758,Caprimulgus_indicus:77.19366748671):0.436416979,((Milvus_migrans:22.83635062,Buteo_buteo:22.836350619340003):6.859936516,(Accipiter_nisus:22.797818845,Accipiter_gentilis:22.797818847000002):6.8984682912):47.9337973314):0.6798674191,(Hirundapus_caudacutus:33.396918412,Apus_pacificus:33.39691840956):44.91303348300001):0.2032350041,(((Lanius_bucephalus:30.007791953,(Garrulus_glandarius:19.303433664,(Corvus_macrorhynchos:7.8959335021,Corvus_corone:7.8959335017):11.407500161729999):10.7043582888):17.2326562515,(((Alauda_arvensis:34.5523804805,((Delichon_urbicum:31.0404790789,((Cettia_diphone:15.045291845674,Urosphena_squameiceps:15.045291847):7.785827979,((Phylloscopus_borealis:5.325626079,Phylloscopus_borealoides:5.325626079599999):5.1895538656,Phylloscopus_coronatus:10.5151799444):12.3159398809):8.2093592539):0.6543764693,((Zosterops_japonicus:29.033312969045,Ixos_amaurotis:29.0333129715):1.22094987,Locustella_ochotensis:30.254262840230002):1.440592711):2.8575249292000002):3.244883943,((Parus_ater:13.637966836,Parus_varius:13.637966838330001):0.726142784,Parus_major:14.36410962):23.433154800000004):3.699241171,(((Bombycilla_garrulus:38.92106540699999,((Zoothera_dauma:16.155853575459002,(Turdus_pallidus:5.6180277687,Turdus_naumanni:5.618027768699999):10.537825807619999):10.6018826342,(((Phoenicurus_auroreus:14.868734350499999,Monticola_solitarius:14.868734351999999):0.5607834134,Luscinia_calliope:15.4295177654):0.8664794894,Erithacus_akahige:16.295997254):10.4617389559):12.1633292004):2.061400674,Regulus_regulus:40.9824660847):0.2934472007,(((Coccothraustes_coccothraustes:19.826587499,(Carduelis_spinus:9.6061975416,Loxia_curvirostra:9.6061975409):10.220389955):7.3292882037,Emberiza_spodocephala:27.155875696279796):3.481785993,Passer_montanus:30.63766169046):10.6382515987):0.220592304):5.743942614):28.520248483499998,(Falco_columbarius:11.85586003,((Falco_peregrinus:8.856644032339998,Falco_subbuteo:8.8566440321):1.346165993,Falco_tinnunculus:10.2028100265):1.6530499995999999):63.904836665999994):2.7524902024):0.5755267541,((Cuculus_canorus:1.499939939,Cuculus_saturatus:1.4999399385):17.646219338999998,Cuculus_fugax:19.14615928):59.94255436685):0.4907465152):3.49801048,((Columba_livia:16.4876170637,Streptopelia_orientalis:16.4876170643):16.2691725816,Treron_sieboldii:32.7567896411):50.320680990999996):25.0175993):1.368599606,(Struthio_camelus:45.676511434000005,Dromaius_novaehollandiae:45.67651144):63.78715817);
	TREE tree_8943 = (((((Clangula_hyemalis:9.049591026,Mergus_serrator:9.0495910251):1.6409585005969998,(((Anas_crecca:4.08379374,(Anas_poecilorhyncha:0.02472232282,Anas_platyrhynchos:0.02472232282):4.059071417339):0.2148739893,Anas_acuta:4.29866773002):1.228832777,Anas_penelope:5.5275005062):5.16304901984):75.03504284750001,((Pavo_cristatus:22.806623898999998,Gallus_gallus:22.8066238942):1.768917922,(Bonasa_bonasia:19.128587554699997,Phasianus_versicolor:19.128587560699998):5.446954256):61.150050565799994):25.52462416,((((((Phalacrocorax_carbo:13.6234429795,Phalacrocorax_capillatus:13.62344298):55.023547359,(((Nycticorax_nycticorax:30.702689998,(Bubulcus_ibis:16.95083639,Ardea_cinerea:16.950836392058):13.751853601999999):2.735750534,Egretta_garzetta:33.438440535):4.867563367,Ixobrychus_sinensis:38.306003905400004):30.340986444000002):2.0897949970000003,((Phoebastria_immutabilis:61.990972123,((((Calonectris_leucomelas:23.186713007,(Puffinus_tenuirostris:10.728091823,Puffinus_pacificus:10.728091823):12.458621185999998):9.862458774,Bulweria_bulwerii:33.0491717819):10.04674552,Fulmarus_glacialis:43.095917304):1.2610317011999999,Pterodroma_hypoleuca:44.3569490054):17.634023112):3.624173674,((Oceanodroma_matsudairae:32.74763803,Oceanodroma_furcata:32.7476380306):2.089793619,(Oceanodroma_tristrami:19.47367615,Oceanodroma_leucorhoa:19.473676146000003):15.3637555):30.777714142):5.1216395495):11.75128757,((((Fulica_atra:10.265766682,Gallinula_chloropus:10.265766681999999):20.354865196,Rallus_aquaticus:30.620631879):47.277225408999996,Podiceps_nigricollis:77.89785728686999):2.624095089,((((Phalaropus_lobatus:33.462068111,(Calidris_ruficollis:18.2763771132,Calidris_subminuta:18.276377108):15.1856909985):1.793991122,(Scolopax_rusticola:28.978609534999997,(Gallinago_gallinago:3.327604303,Gallinago_hardwickii:3.327604303):25.651005232):6.2774497007):26.7032442833,((((Anous_stolidus:17.154449563,Sterna_fuscata:17.154449563):0.7296282958,(Larus_ridibundus:5.14347758724,Larus_crassirostris:5.1434775873600005):12.740600270100002):2.863789467,(((Cerorhinca_monocerata:8.22925996,Fratercula_cirrhata:8.229259961):7.204507544,(Aethia_cristatella:5.282715991,Aethia_pusilla:5.2827159912):10.151051512999999):0.7451008906,(Uria_lomvia:3.183300412,Uria_aalge:3.183300412):12.995567983299999):4.5689989299):4.8630889580000005,Glareola_maldivarum:25.610956282):36.348347237):5.764651486,(Himantopus_himantopus:50.14368446699999,Pluvialis_fulva:50.1436844671):17.580270528):12.79799738):1.96612053276):9.376274109,(((((((((Strix_uralensis:27.609677025000003,Asio_flammeus:27.609677025499998):5.077233912,(Otus_scops:15.282968666,Otus_lempiji:15.282968665699999):17.403942272):10.748929547,Ninox_scutulata:43.4358404812):43.55822198,((((Picus_awokera:8.540157232,Picus_canus:8.5401572328):4.9550629044,Dryocopus_martius:13.4952201361):6.5865767040000005,((Dendrocopos_major:3.350274653,Dendrocopos_leucotos:3.3502746526):13.315318432,Dendrocopos_kizuki:16.665593082999997):3.416203756):57.294094235100005,(Alcedo_atthis:40.184221494099994,Megaceryle_lugubris:40.184221485):37.191669574):9.618171403400002):1.092767096,Caprimulgus_indicus:88.08682955629999):0.217670813,((Accipiter_nisus:26.159469332,Accipiter_gentilis:26.159469331999997):7.32789104,(Buteo_buteo:25.7002453125,Milvus_migrans:25.700245311000003):7.7871150581999995):54.817140008):1.716573128,(Hirundapus_caudacutus:30.631625812400003,Apus_pacificus:30.6316258166):59.389447703):0.2486180117,(((Falco_columbarius:14.2144244686,Falco_tinnunculus:14.214424467):1.377434824,(Falco_peregrinus:13.0340601242,Falco_subbuteo:13.034060123099998):2.5577991658):71.936826914,((Lanius_bucephalus:39.2873286504,((Corvus_corone:12.7184108029,Corvus_macrorhynchos:12.7184108034):11.993128336149999,Garrulus_glandarius:24.711539141):14.5757895168):15.8202792118873,(((Alauda_arvensis:38.246344166200004,((Ixos_amaurotis:32.197799251,(Zosterops_japonicus:26.267812784087003,Locustella_ochotensis:26.2678127904):5.929986465):1.210576934,(Delichon_urbicum:28.4005230198,((Urosphena_squameiceps:14.5284211101,Cettia_diphone:14.5284211102):7.551256525,((Phylloscopus_borealis:5.120264257,Phylloscopus_borealoides:5.1202642579):5.7621358547,Phylloscopus_coronatus:10.882400112):11.197277522):6.3208453851):5.007853162):4.837967976):4.137856878,((Parus_varius:14.372519250200002,Parus_ater:14.3725192516):1.084823631,Parus_major:15.4573428826):26.926858156999998):5.11752288,(((Bombycilla_garrulus:45.925449007,((Zoothera_dauma:17.970957629500003,(Turdus_pallidus:6.569596761,Turdus_naumanni:6.5695967621):11.401360868400001):6.093282090300001,(((Phoenicurus_auroreus:12.99421446141,Monticola_solitarius:12.9942144608):0.6911888193,Luscinia_calliope:13.685403281):1.8980314567999998,Erithacus_akahige:15.583434738200001):8.48080498174):21.8612092788):0.6270043189,Regulus_regulus:46.552453323):0.3750346928,(((Coccothraustes_coccothraustes:18.164956759,(Carduelis_spinus:7.0178771039,Loxia_curvirostra:7.0178771043):11.1470796559):7.138893769999999,Emberiza_spodocephala:25.3038505272793):4.0537184349999995,Passer_montanus:29.357568968080002):17.569919052):0.5742359021):7.605883947900001):32.42107832959999):2.7410053184):1.432232828,(Cuculus_fugax:27.316262345,(Cuculus_canorus:2.974190915,Cuculus_saturatus:2.9741909146):24.3420714335):64.38566199557):0.1624226733):2.441351507,(Treron_sieboldii:27.193088818969997,(Streptopelia_orientalis:14.3292611961,Columba_livia:14.329261196220001):12.8638276232):67.112609712):16.94451802):0.4443178323,(Struthio_camelus:50.77089172,Dromaius_novaehollandiae:50.770891719000005):60.92364267799999);
	TREE tree_9919 = (((((((Anas_acuta:4.643412601400001,Anas_crecca:4.643412602):0.09070013365,(Anas_platyrhynchos:0.04651467483,Anas_poecilorhyncha:0.04651467483):4.687598060007):1.570990661,Anas_penelope:6.305103396):6.8203026869,(Clangula_hyemalis:10.34912581,Mergus_serrator:10.3491258139):2.77628026783):75.62179263270001,((Gallus_gallus:22.8690985278,Pavo_cristatus:22.8690985319):2.862028602,(Bonasa_bonasia:20.727813797,Phasianus_versicolor:20.727813796499998):5.003313331699999):63.01607158200001):11.93204476,((((((((((Bulweria_bulwerii:33.41330575,((Puffinus_tenuirostris:10.672085543449999,Puffinus_pacificus:10.672085543):12.839864828,Calonectris_leucomelas:23.511950370999998):9.901355382):6.025410963,Fulmarus_glacialis:39.438716724):2.540460322,Pterodroma_hypoleuca:41.979177033999996):20.760169208999997,Phoebastria_immutabilis:62.739346254000004):3.623080401,(Oceanodroma_furcata:33.44988103,((Oceanodroma_tristrami:19.66934803,Oceanodroma_leucorhoa:19.66934803):2.471956698,Oceanodroma_matsudairae:22.14130473):11.308576299999999):32.912545623):5.784257755,(Ixobrychus_sinensis:44.392891617000004,(((Bubulcus_ibis:22.96589304,Ardea_cinerea:22.965893039500003):12.8890279,Nycticorax_nycticorax:35.854920938):0.2257044196,Egretta_garzetta:36.080625358199995):8.3122662565):27.753792798000003):0.8374575149,(Phalacrocorax_capillatus:10.5105277788,Phalacrocorax_carbo:10.510527778819998):62.4736141488):10.415343827300001,((Podiceps_nigricollis:80.2205720731,(Rallus_aquaticus:34.72982935,(Gallinula_chloropus:13.3524720596,Fulica_atra:13.3524720586):21.377357295):45.4907427163):1.105013415,(((((Scolopax_rusticola:23.446787428999997,(Gallinago_hardwickii:11.884288956999999,Gallinago_gallinago:11.884288956999999):11.562498473):5.584450233,(Calidris_subminuta:15.33267536,Calidris_ruficollis:15.3326753558):13.69856230608):1.090740434,Phalaropus_lobatus:30.121978093000003):25.680585479999998,((((Sterna_fuscata:15.6223659166,Anous_stolidus:15.622365918):0.2902648408,(Larus_ridibundus:3.98574069999,Larus_crassirostris:3.9857407002):11.926890058429999):2.738258316,(((Cerorhinca_monocerata:5.349144826,Fratercula_cirrhata:5.349144826):5.857026456,(Aethia_cristatella:3.538135679,Aethia_pusilla:3.5381356798):7.668035603):1.228134978,(Uria_aalge:4.035128924,Uria_lomvia:4.035128924):8.3991773373):6.216582814):2.249070382,Glareola_maldivarum:20.8999594575):34.90260412):8.768996658,(Pluvialis_fulva:48.441167812399996,Himantopus_himantopus:48.4411678119):16.130392424):16.75402525):2.0739002673):7.044705648,(((((((((Otus_scops:16.899910594,Otus_lempiji:16.899910594):15.832036619699998,(Asio_flammeus:28.856150270199997,Strix_uralensis:28.856150269969998):3.8757969459):12.377502047,Ninox_scutulata:45.10944926):40.00283995,(((Dendrocopos_kizuki:16.361439285,(Dendrocopos_major:3.231535965,Dendrocopos_leucotos:3.2315359645):13.129903321):5.037210538,(Dryocopus_martius:14.276353629997002,(Picus_awokera:9.881046481,Picus_canus:9.8810464806):4.395307149):7.122296193):56.2741845462,(Alcedo_atthis:39.178424884500004,Megaceryle_lugubris:39.1784248859):38.494409479):7.4394548331):0.6981169502,Caprimulgus_indicus:85.8104061511):0.21810339,((Buteo_buteo:26.489851057699997,Milvus_migrans:26.489851064):7.322052972000001,(Accipiter_gentilis:28.523434706,Accipiter_nisus:28.523434707):5.28846932391):52.216605519000005):0.968291023,(Hirundapus_caudacutus:30.310956309299996,Apus_pacificus:30.310956310700004):56.6858442528):0.5861695285,((Falco_columbarius:12.84605778,((Falco_peregrinus:11.91303433269,Falco_subbuteo:11.9130343315):0.568191024,Falco_tinnunculus:12.4812253577):0.3648324191):72.671523721,((((Corvus_macrorhynchos:8.15820999142,Corvus_corone:8.158209992):8.667898308000002,Garrulus_glandarius:16.8261083):11.253294047,Lanius_bucephalus:28.079402345400002):24.6333948105,(((Alauda_arvensis:40.7692181726154,((Locustella_ochotensis:34.12297338453381,Delichon_urbicum:34.122973383):1.912133478,((Zosterops_japonicus:33.300674124000004,((Urosphena_squameiceps:17.376769024,Cettia_diphone:17.3767690236):7.595102942,((Phylloscopus_borealis:6.549295586,Phylloscopus_borealoides:6.549295586):7.8081986066999995,Phylloscopus_coronatus:14.357494191699999):10.614377773000001):8.328802163999999):1.915461658,Ixos_amaurotis:35.216135790100004):0.8189710737):4.734111306):3.855089477,(Parus_major:18.013137890000003,(Parus_varius:17.235456332000002,Parus_ater:17.235456331499996):0.7776815587):26.611169749899997):2.577813329,(((Bombycilla_garrulus:43.130208278,(((Turdus_naumanni:6.979129801,Turdus_pallidus:6.979129801400001):10.324695593406,Zoothera_dauma:17.3038253945):10.031196755,(((Phoenicurus_auroreus:15.970882017400001,Monticola_solitarius:15.9708820175):0.9282227021,Luscinia_calliope:16.89910472):1.4684585867,Erithacus_akahige:18.3675633064):8.967458843100001):15.795186129400001):2.145257728,Regulus_regulus:45.275466008):1.266370824,(Passer_montanus:31.9491705951,((Coccothraustes_coccothraustes:19.918517707,(Carduelis_spinus:8.9930192613,Loxia_curvirostra:8.993019261252998):10.925498441):7.657314568,Emberiza_spodocephala:27.575832270234798):4.373338318):14.592666237000001):0.6602841421):5.5106761871):32.8047843432):2.0653885954):2.534280097,(Cuculus_fugax:22.2023592,(Cuculus_saturatus:0.9356103767,Cuculus_canorus:0.9356103767):21.266748823):67.914890996):0.3269412092):1.54506976,(Treron_sieboldii:34.247496233599996,(Streptopelia_orientalis:20.2273715115,Columba_livia:20.2273715128):14.0201247217):57.741764925000005):8.689982311):34.05652949,(Struthio_camelus:46.80372951,Dromaius_novaehollandiae:46.803729514000004):87.93204349);
	TREE tree_0162 = (((((Mergus_serrator:8.3835742103,Clangula_hyemalis:8.383574209499999):2.4649062064000002,(((Anas_crecca:3.246784193,Anas_acuta:3.2467841934):0.3002663147,(Anas_poecilorhyncha:0.02891236092,Anas_platyrhynchos:0.02891236092):3.5181381465299997):1.292564511,Anas_penelope:4.8396150195):6.008865397799999):64.8066094903,((Gallus_gallus:19.7930426883,Pavo_cristatus:19.793042685000003):1.579664842,(Bonasa_bonasia:16.9002057657,Phasianus_versicolor:16.9002057641):4.472501767100001):54.282382375400005):37.47087354,(((((Phalacrocorax_capillatus:6.9375309099999996,Phalacrocorax_carbo:6.9375309104000005):61.583279583999996,(((Phoebastria_immutabilis:54.263781404999996,(((Bulweria_bulwerii:30.051659651,((Puffinus_tenuirostris:9.740919292,Puffinus_pacificus:9.740919292200001):12.942962013999999,Calonectris_leucomelas:22.683881308):7.367778339999999):5.553573463,Fulmarus_glacialis:35.605233114):3.243819804,Pterodroma_hypoleuca:38.84905292):15.414728493799998):8.6237388682,((Oceanodroma_leucorhoa:17.165432355,Oceanodroma_tristrami:17.165432352):14.252694127,(Oceanodroma_furcata:10.2419632,Oceanodroma_matsudairae:10.2419632):21.176163282):31.469393791):3.626300109,(((Bubulcus_ibis:12.80721348,Ardea_cinerea:12.80721348026):19.862734900499998,(Egretta_garzetta:31.042372271999998,Nycticorax_nycticorax:31.042372276000002):1.6275761018):2.815828768,Ixobrychus_sinensis:35.485777149410005):31.028043242000003):2.0069901226):5.864869028,(((((Phalaropus_lobatus:29.063199129,((Gallinago_hardwickii:7.187938917,Gallinago_gallinago:7.187938917):15.2614426225,Scolopax_rusticola:22.449381535):6.613817594):0.2558773489,(Calidris_subminuta:14.427831287,Calidris_ruficollis:14.4278312862):14.8912451953):23.893675309,(Glareola_maldivarum:25.89163182,(((Anous_stolidus:17.259347666,(Larus_ridibundus:4.1207575357,Larus_crassirostris:4.1207575354):13.138590130299999):0.9317044202,Sterna_fuscata:18.1910520866):3.293079386,(((Cerorhinca_monocerata:6.37961591,Fratercula_cirrhata:6.379615909):6.727990178,(Aethia_pusilla:4.695068956,Aethia_cristatella:4.6950689561):8.4125371318):2.411426412,(Uria_aalge:4.375158277,Uria_lomvia:4.375158277):11.14387422208):5.965098971):4.407500348):27.321119964999998):6.418487444,(Pluvialis_fulva:43.6660094536,Himantopus_himantopus:43.666009453):15.965229770999999):13.08041366,(((Fulica_atra:14.605420061,Gallinula_chloropus:14.605420056100002):17.959120700699998,Rallus_aquaticus:32.56454076):37.731210073,Podiceps_nigricollis:70.295750832):2.415902061):1.6740266366):9.854362243,(((((((((Asio_flammeus:24.6433563414,Strix_uralensis:24.64335634207):3.9287246345,(Otus_lempiji:12.2756702629,Otus_scops:12.275670261999998):16.296410710099998):9.157426576999999,Ninox_scutulata:37.7295075603):38.48907872,(((Dryocopus_martius:11.70551143186,(Picus_awokera:7.631932774,Picus_canus:7.631932774500001):4.0735786571):4.3763206748,((Dendrocopos_leucotos:2.0880348409000002,Dendrocopos_major:2.08803484097):10.9067106868,Dendrocopos_kizuki:12.994745529):3.087086577):52.772550967,(Megaceryle_lugubris:34.480761317,Alcedo_atthis:34.4807613167):34.37362175134):7.3642031985):4.019930391,Caprimulgus_indicus:80.2385166649):1.224691775,((Milvus_migrans:26.000674739999997,Buteo_buteo:26.000674735199997):2.989484365,(Accipiter_gentilis:23.134234641999996,Accipiter_nisus:23.1342346373):5.855924461):52.4730493259):0.9515541562,(Apus_pacificus:32.39228626914,Hirundapus_caudacutus:32.392286269):50.0224763114):0.4806896413,((((Falco_subbuteo:10.503203995000002,Falco_peregrinus:10.50320399496):2.8880976677,Falco_columbarius:13.391301665999999):1.642951617,Falco_tinnunculus:15.03425328074):66.086827202,((((Corvus_macrorhynchos:9.132653964,Corvus_corone:9.132653964):10.579047296999999,Garrulus_glandarius:19.71170126):10.995633197099998,Lanius_bucephalus:30.707334457500004):19.0988882019,(((((((Urosphena_squameiceps:14.683710219999998,Cettia_diphone:14.68371022178):6.388100503,((Phylloscopus_borealis:4.8899355152999995,Phylloscopus_borealoides:4.8899355163000005):4.677928884,Phylloscopus_coronatus:9.567864399):11.503946325):9.3315572363,Delichon_urbicum:30.40336796):2.042396578,(Ixos_amaurotis:31.306140851,(Zosterops_japonicus:26.340125717099998,Locustella_ochotensis:26.340125720000003):4.966015123):1.139623691):4.163432029,Alauda_arvensis:36.6091965683):6.161444841,((Parus_ater:13.649240753,Parus_varius:13.6492407508):1.0006813102,Parus_major:14.649922063299998):28.120719346):1.095677499,(((Bombycilla_garrulus:42.215211382999996,(((Turdus_pallidus:7.8380910307,Turdus_naumanni:7.838091030999999):13.066975741099997,Zoothera_dauma:20.905066771):6.2987106090000005,(Erithacus_akahige:17.440158049,((Phoenicurus_auroreus:15.8746176554,Monticola_solitarius:15.8746176565):0.7415921796,Luscinia_calliope:16.61620983512):0.8239482136):9.763619331800001):15.011433997):0.6401523141,Regulus_regulus:42.855363694):0.8354195035,(Passer_montanus:36.1247557183,((Coccothraustes_coccothraustes:23.661027096999998,(Loxia_curvirostra:11.0997217225,Carduelis_spinus:11.099721724):12.561305376):7.872275441999999,Emberiza_spodocephala:31.5333025329438):4.5914531830000005):7.566027473):0.1755357135):5.9399037497):31.314857830099996):1.7743717475):1.208270197,((Cuculus_saturatus:1.501588176,Cuculus_canorus:1.5015881755):21.161096650600005,Cuculus_fugax:22.662684826000003):61.4410375988547):0.1363193432):3.400660477,(Treron_sieboldii:35.710573975799996,(Columba_livia:19.643991329400002,Streptopelia_orientalis:19.643991327960002):16.0665826432):51.930128279):25.4852612):5.473727404,(Struthio_camelus:55.82176397,Dromaius_novaehollandiae:55.821763977):62.77792692);
	TREE tree_7656 = (((((Clangula_hyemalis:6.8030921523,Mergus_serrator:6.8030921525200005):1.54444315492,(((Anas_acuta:3.4144282995,Anas_crecca:3.4144283):0.171981198,(Anas_poecilorhyncha:0.01620903609,Anas_platyrhynchos:0.01620903609):3.570200462017):0.8113446252,Anas_penelope:4.3977541223):3.9497811841000003):66.2147487243,((Gallus_gallus:12.1395417938,Pavo_cristatus:12.139541793):1.2583352833,(Bonasa_bonasia:9.7301463156,Phasianus_versicolor:9.7301463144):3.6677307612):61.16440695290001):31.60212882,(((((((((((Calonectris_leucomelas:23.018449070000003,(Puffinus_tenuirostris:10.553158215499998,Puffinus_pacificus:10.553158216):12.4652908591):12.303392019,Bulweria_bulwerii:35.3218410971):6.142339126,Pterodroma_hypoleuca:41.46418022099999):5.947646778,Fulmarus_glacialis:47.411826997999995):15.2559097,Phoebastria_immutabilis:62.667736700000006):7.3197194775000005,((Oceanodroma_leucorhoa:19.0966231,Oceanodroma_tristrami:19.0966231):18.466900713,(Oceanodroma_furcata:16.26517879,Oceanodroma_matsudairae:16.265178787900002):21.298345018):32.423932365):10.708087123,(Phalacrocorax_capillatus:23.64497051,Phalacrocorax_carbo:23.644970510000004):57.05057278699999):0.9325362263,(((Nycticorax_nycticorax:36.587197566,Egretta_garzetta:36.5871975612):0.5106414914,(Ardea_cinerea:22.9808875176,Bubulcus_ibis:22.9808875157):14.116951541):9.345721731,Ixobrychus_sinensis:46.4435607849):35.184518744):4.426802986,(((((Phalaropus_lobatus:28.424275403000003,(Scolopax_rusticola:22.624931628,(Gallinago_hardwickii:10.38831093557,Gallinago_gallinago:10.3883109361):12.2366206925):5.79934378):0.7567338619,(Calidris_ruficollis:13.9991836323,Calidris_subminuta:13.999183632000001):15.1818256334):23.984748578999998,(Glareola_maldivarum:26.429281818710002,(((Anous_stolidus:17.7792259873,(Larus_ridibundus:4.4670109414,Larus_crassirostris:4.4670109416):13.312215045999999):0.7177447,Sterna_fuscata:18.496970687900003):3.614202919,(((Cerorhinca_monocerata:9.416762075,Fratercula_cirrhata:9.416762075000001):5.628932591,(Aethia_pusilla:4.672977116,Aethia_cristatella:4.6729771165):10.37271755):1.785973863,(Uria_aalge:4.091944938,Uria_lomvia:4.091944938):12.739723590499999):5.279505077):4.318108212):26.736476033):12.12379107,(Himantopus_himantopus:49.81582179,Pluvialis_fulva:49.81582179000001):15.473727125):16.38919653,((Rallus_aquaticus:30.882305872999996,(Fulica_atra:13.695303614140002,Gallinula_chloropus:13.695303611):17.187002259499998):48.1849932474,Podiceps_nigricollis:79.06729912368999):2.611446335):4.3761370617):1.725133096,((((Hirundapus_caudacutus:27.952074242,Apus_pacificus:27.952074244010003):58.272523176,((((((Asio_flammeus:33.645368976,Strix_uralensis:33.6453689737):3.020264898,(Otus_lempiji:19.53670647811,Otus_scops:19.53670648):17.1289273922):15.721352120999999,Ninox_scutulata:52.386985995900005):29.6916404,(((Dendrocopos_kizuki:9.875608797399998,(Dendrocopos_leucotos:1.6434774006000001,Dendrocopos_major:1.6434774006000001):8.2321313964):2.574217268,((Picus_awokera:5.48899337576,Picus_canus:5.4889933753):2.8203984792,Dryocopus_martius:8.30939185452):4.1404342100000004):58.36025008440001,(Alcedo_atthis:32.0278947563,Megaceryle_lugubris:32.02789475709):38.782181400000006):11.2685502365):1.767830367,Caprimulgus_indicus:83.8464567575):0.1579709306,((Accipiter_nisus:25.688715923,Accipiter_gentilis:25.688715914499998):6.207077942000001,(Milvus_migrans:23.722159528,Buteo_buteo:23.722159528389998):8.1736343329):52.108633827000006):2.2201697366):0.5890802504,(((Lanius_bucephalus:28.839638105,((Corvus_macrorhynchos:7.2843808899,Corvus_corone:7.2843808889999995):11.752126197,Garrulus_glandarius:19.036507084):9.803131020399999):26.293065663900002,(((Alauda_arvensis:44.460051012,(((Delichon_urbicum:31.875326444000002,Locustella_ochotensis:31.875326441164393):0.07722867335,((Cettia_diphone:17.0991321463,Urosphena_squameiceps:17.099132145):7.030295555,((Phylloscopus_borealis:5.664261646,Phylloscopus_borealoides:5.664261646):7.334292660373999,Phylloscopus_coronatus:12.998554307):11.130873392):7.8231274103):0.9569452793,(Zosterops_japonicus:31.92495308262,Ixos_amaurotis:31.92495308155):0.9845473035):11.550550620000001):2.424613118,((Parus_varius:16.1317834119,Parus_ater:16.131783413009998):1.096314199,Parus_major:17.228097611800003):29.65656652):2.504310254,(((((Zoothera_dauma:15.653811970300003,(Turdus_naumanni:6.40442313363,Turdus_pallidus:6.4044231331):9.2493888373):10.79358906,(Erithacus_akahige:16.3697336215,((Monticola_solitarius:14.5807991484,Phoenicurus_auroreus:14.580799146900002):0.9864607883,Luscinia_calliope:15.567259935300001):0.80247368606):10.0776674084):19.0405692507,Bombycilla_garrulus:45.487970284):1.123789648,Regulus_regulus:46.611759925):1.057260971,(Passer_montanus:32.981138399579805,((Coccothraustes_coccothraustes:22.789816441000003,(Carduelis_spinus:9.142668826569999,Loxia_curvirostra:9.142668825600001):13.6471476155):5.8264268991,Emberiza_spodocephala:28.6162433427219):4.3648950558):14.687882504):1.719953477):5.7437293853):29.634655522,((Falco_columbarius:11.92909991,(Falco_subbuteo:10.0878496594,Falco_peregrinus:10.0878496605):1.8412502461):2.496575118,Falco_tinnunculus:14.4256750254):70.34168426):2.0463183896):0.835919159,(Cuculus_fugax:24.404875276,(Cuculus_saturatus:3.039862044,Cuculus_canorus:3.0398620430000003):21.365013234800003):63.2447215533):0.130418772):3.637632861,(Treron_sieboldii:37.1128758341,(Streptopelia_orientalis:20.306783083000003,Columba_livia:20.3067830828):16.806092749599998):54.304772642):14.74676438):23.27337146,(Struthio_camelus:61.96970564,Dromaius_novaehollandiae:61.969705643):67.468078664);
	TREE tree_1437 = (((((Clangula_hyemalis:11.748079466,Mergus_serrator:11.748079468900002):1.42034681818,(((Anas_acuta:4.04755194749,(Anas_platyrhynchos:0.03826544763,Anas_poecilorhyncha:0.03826544763):4.00928649924):0.01665090838,Anas_crecca:4.0642028561000005):2.058991096,Anas_penelope:6.1231939529999995):7.0452323364):62.7310299163,((Gallus_gallus:11.8104419659,Pavo_cristatus:11.810441967000001):0.8482667255,(Bonasa_bonasia:10.7535498732,Phasianus_versicolor:10.753549871599999):1.9051588197):63.240747504999995):35.79034258,(((((((Egretta_garzetta:34.240902447799996,((Bubulcus_ibis:17.38101231,Ardea_cinerea:17.381012307619997):15.168351054,Nycticorax_nycticorax:32.549363363):1.6915390802):5.643242077,Ixobrychus_sinensis:39.8841445249):29.056216304,(((Fulmarus_glacialis:44.7092803682,((Bulweria_bulwerii:32.207689109200004,((Puffinus_tenuirostris:9.342648558499999,Puffinus_pacificus:9.342648558):12.311299040000002,Calonectris_leucomelas:21.653947592):10.553741514999999):9.219011151,Pterodroma_hypoleuca:41.4267002655):3.2825801097):11.91382994,Phoebastria_immutabilis:56.62311031600001):11.272082874,((Oceanodroma_furcata:11.25201854,Oceanodroma_matsudairae:11.25201854):23.079622506999996,(Oceanodroma_leucorhoa:21.29987894,Oceanodroma_tristrami:21.299878949):13.031762107):33.563552131):1.0451676527214):1.254148556,(Phalacrocorax_capillatus:9.3976654248,Phalacrocorax_carbo:9.3976654254):60.7968439761):11.33583016,(((Rallus_aquaticus:24.8807286885,(Fulica_atra:10.59022836508,Gallinula_chloropus:10.590228365):14.290500322):52.000475695,Podiceps_nigricollis:76.8812043773):0.7459262858,((((Phalaropus_lobatus:33.8826333155,(Scolopax_rusticola:28.3660508446,(Gallinago_hardwickii:12.20245216804,Gallinago_gallinago:12.202452168):16.163598675000003):5.516582473):1.07720568,(Calidris_subminuta:15.2078512033,Calidris_ruficollis:15.20785120383):19.751987787700003):29.716977995,(((((Larus_ridibundus:4.64254258243,Larus_crassirostris:4.6425425819):14.642851762520001,Anous_stolidus:19.285394344):0.6501218693,Sterna_fuscata:19.935516211999996):2.61942467,(((Cerorhinca_monocerata:7.747224726,Fratercula_cirrhata:7.747224725):8.87580564,(Aethia_cristatella:4.928121016,Aethia_pusilla:4.9281210153999995):11.694909351):0.47760392,(Uria_aalge:3.371361765,Uria_lomvia:3.371361765):13.7292725211):5.4543065969999995):6.960772692,Glareola_maldivarum:29.515713573):35.161103406):4.047106656,(Pluvialis_fulva:50.390300869,Himantopus_himantopus:50.39030087):18.333622781000003):8.903207022):3.9032088819000004):5.814884869,((((Apus_pacificus:31.389211123000003,Hirundapus_caudacutus:31.389211118):54.347477243200004,((((((Strix_uralensis:26.258151514200005,Asio_flammeus:26.258151511):5.518870476,(Otus_scops:14.4770668725,Otus_lempiji:14.4770668738):17.299955117):9.457529873,Ninox_scutulata:41.2345518636):39.57998011,(((Dryocopus_martius:10.9867803765,(Picus_awokera:7.2344137435,Picus_canus:7.234413743199999):3.752366633):5.7083177269,((Dendrocopos_major:2.0199029437,Dendrocopos_leucotos:2.0199029442):11.597968983,Dendrocopos_kizuki:13.617871927):3.0772261765):57.021138535,(Alcedo_atthis:43.1614977504,Megaceryle_lugubris:43.161497744):30.554738879000002):7.098295343199999):1.222814948,Caprimulgus_indicus:82.0373469266432):1.169831598,((Milvus_migrans:23.363341253999998,Buteo_buteo:23.363341255):6.7284811300000005,(Accipiter_gentilis:23.850931595,Accipiter_nisus:23.850931596):6.240890789600001):53.115356125):2.5295098479):0.6403226775,((Falco_columbarius:11.59343744,((Falco_peregrinus:10.284048001390001,Falco_subbuteo:10.28404800203):0.4845413972,Falco_tinnunculus:10.7685893987):0.8248480373):71.4901457,(((Garrulus_glandarius:19.977955548,(Corvus_macrorhynchos:7.5220991366400005,Corvus_corone:7.522099137):12.455856412480003):10.7779060658,Lanius_bucephalus:30.7558616178):21.9143503614,((((((Delichon_urbicum:33.869330629000004,((Cettia_diphone:16.7259668716,Urosphena_squameiceps:16.725966871):7.289433248,(Phylloscopus_coronatus:12.1648843157,(Phylloscopus_borealis:6.32780999,Phylloscopus_borealoides:6.3278099902):5.837074325000001):11.850515804):9.853930511):1.026304539,Locustella_ochotensis:34.8956351704517):1.774372647,(Ixos_amaurotis:35.04075786,Zosterops_japonicus:35.04075786337):1.629249952):2.926111506,Alauda_arvensis:39.5961193189):4.923881106,((Parus_varius:14.72869203918,Parus_ater:14.728692037600002):1.274629916,Parus_major:16.0033219527):28.516678477):4.011781535,(((Bombycilla_garrulus:45.05543324599999,(((Turdus_pallidus:6.0359123141,Turdus_naumanni:6.035912314500001):11.040874001699999,Zoothera_dauma:17.076786315499998):7.2981019333,(((Monticola_solitarius:13.9896096703,Phoenicurus_auroreus:13.9896096716):1.290541481,Luscinia_calliope:15.280151152399998):0.7622461341,Erithacus_akahige:16.0423972859):8.3324909642):20.680544993300003):2.637350439,Regulus_regulus:47.692783688999995):0.1570161341,(Passer_montanus:31.382482900000003,((Coccothraustes_coccothraustes:18.340317411,(Carduelis_spinus:7.8949379762,Loxia_curvirostra:7.8949379762300005):10.4453794347):8.1198413988,Emberiza_spodocephala:26.4601588090769):4.922324092):16.4673169109):0.6819821511):4.138430012):30.4133711706):3.2934278998999997):0.6022585753,(Cuculus_fugax:24.25041331,(Cuculus_canorus:2.118721342,Cuculus_saturatus:2.118721342):22.131691972):62.7288563016):0.3659547992):3.080036652,(Treron_sieboldii:34.1859121896,(Streptopelia_orientalis:20.979816371200002,Columba_livia:20.979816371200002):13.20609582177):56.239348874):21.26453771):0.4142851242,(Struthio_camelus:59.08253671,Dromaius_novaehollandiae:59.082536714):53.02154719);
	TREE tree_8465 = (((((Mergus_serrator:8.8109898614,Clangula_hyemalis:8.810989862):1.869673798143,(((Anas_crecca:3.178672612,Anas_acuta:3.1786726117):0.02244430232,(Anas_platyrhynchos:0.0634240465,Anas_poecilorhyncha:0.0634240465):3.137692867756):1.175427278,Anas_penelope:4.3765441918):6.3041194675):71.2710911576,((Pavo_cristatus:19.745067040000002,Gallus_gallus:19.745067042800002):4.0521273154,(Bonasa_bonasia:18.6427087589,Phasianus_versicolor:18.6427087577):5.1544855987):58.154560451799995):24.11944105,((((((Phoebastria_immutabilis:55.692154833000004,(Pterodroma_hypoleuca:40.587288594200004,((Bulweria_bulwerii:32.694562043,(Calonectris_leucomelas:20.908320534,(Puffinus_tenuirostris:11.62261941,Puffinus_pacificus:11.622619409999999):9.285701125000001):11.786241506589999):5.562125924,Fulmarus_glacialis:38.256687962):2.330600628):15.104866248):3.581387116,(((Oceanodroma_tristrami:18.084715986,Oceanodroma_leucorhoa:18.0847159851):9.995314995,Oceanodroma_furcata:28.080030977):1.935694034,Oceanodroma_matsudairae:30.015725018):29.257816939):8.158436405,((Phalacrocorax_carbo:8.273247418,Phalacrocorax_capillatus:8.2732474175):58.94619087820001,(((Bubulcus_ibis:21.62156728,Ardea_cinerea:21.621567280999997):17.13515443,(Egretta_garzetta:37.2303230953,Nycticorax_nycticorax:37.230323095399996):1.526398617):4.133944234,Ixobrychus_sinensis:42.890665945):24.328772351):0.2125400615):10.685437752,((((((Scolopax_rusticola:25.5740104302,(Gallinago_hardwickii:15.195680192000001,Gallinago_gallinago:15.195680192):10.378330242):4.1110647028,Phalaropus_lobatus:29.685075137000002):1.611212116,(Calidris_subminuta:14.696075650500001,Calidris_ruficollis:14.6960756521):16.600211600599998):16.2597356767,((((Anous_stolidus:17.328611900000002,Sterna_fuscata:17.328611901):0.2012815206,(Larus_ridibundus:4.2397460538,Larus_crassirostris:4.239746054):13.2901473672):2.545745398,(((Cerorhinca_monocerata:6.958231247,Fratercula_cirrhata:6.958231247):5.939831993,(Aethia_pusilla:4.089229399,Aethia_cristatella:4.0892293982):8.808833842):1.489109635,(Uria_lomvia:5.015087791,Uria_aalge:5.015087791):9.3720850837):5.688465945000001):3.21995505,Glareola_maldivarum:23.2955938745):24.260429064):12.74788049,(Himantopus_himantopus:46.3924795556,Pluvialis_fulva:46.392479555):13.911423868):15.55350435,((Rallus_aquaticus:37.2326916148,(Gallinula_chloropus:16.669735801,Fulica_atra:16.6697358001):20.5629558166):30.9629151047,Podiceps_nigricollis:68.195606724552):7.661801048):2.26000834394):4.484895038,((((((Accipiter_gentilis:24.162630746,Accipiter_nisus:24.1626307466):5.92731133,(Milvus_migrans:24.500924925,Buteo_buteo:24.5009249218):5.5890171527):49.86172672399999,(((((Strix_uralensis:32.8825955712,Asio_flammeus:32.882595572):4.732622854,(Otus_lempiji:19.538267690699996,Otus_scops:19.538267689999998):18.076950734):13.877873620999999,Ninox_scutulata:51.49309203477001):27.06588974,((((Picus_awokera:8.261184898,Picus_canus:8.261184897):3.385504814,Dryocopus_martius:11.6466897116):4.840688014,(Dendrocopos_kizuki:13.397482351999999,(Dendrocopos_leucotos:2.5363819415,Dendrocopos_major:2.5363819415):10.861100411399999):3.0898953721):52.8442295956,(Megaceryle_lugubris:27.44220107,Alcedo_atthis:27.442201073):41.889406247000004):9.227374468):1.105016344,Caprimulgus_indicus:79.66399812899999):0.28767066479000003):1.728044406,(Hirundapus_caudacutus:34.5292605035,Apus_pacificus:34.5292605002):47.1504527049):0.2810079419,(((Falco_columbarius:13.5581359,Falco_tinnunculus:13.5581359015):0.5823636666,(Falco_peregrinus:12.5915884042,Falco_subbuteo:12.5915884032):1.5489111648):66.481633289,((((Corvus_corone:8.267566643,Corvus_macrorhynchos:8.2675666431):9.3291566202,Garrulus_glandarius:17.5967232641):10.9080854553,Lanius_bucephalus:28.5048087194):20.8869210202512,(((Alauda_arvensis:37.9152685502,((Ixos_amaurotis:32.751639409,(Locustella_ochotensis:25.7408869596,Zosterops_japonicus:25.740886960540003):7.010752455):3.154104692,(Delichon_urbicum:28.732701710999997,((Urosphena_squameiceps:12.8737726996,Cettia_diphone:12.873772699720002):5.059150991,((Phylloscopus_borealis:4.919121262,Phylloscopus_borealoides:4.9191212616):6.0337943551999995,Phylloscopus_coronatus:10.952915617999999):6.980008074000001):10.799778019000001):7.173042391):2.0095244417):5.742702687,((Parus_ater:16.110350619000002,Parus_varius:16.110350622600002):3.5821966969999997,Parus_major:19.692547319600003):23.965423911699997):1.049843508,(((Bombycilla_garrulus:40.8819848714,(((Turdus_pallidus:7.602330243,Turdus_naumanni:7.6023302434):14.5330892723,Zoothera_dauma:22.135419514800002):6.780957124,(((Phoenicurus_auroreus:15.5679161497,Monticola_solitarius:15.5679161505):2.239482633,Luscinia_calliope:17.807398781499998):0.9451278366,Erithacus_akahige:18.7525266201):10.1638500206):11.965608229599999):2.541901122,Regulus_regulus:43.423885991999995):0.6690805893,(Passer_montanus:31.49923271338,((Coccothraustes_coccothraustes:19.373800802,(Carduelis_spinus:6.8079781846,Loxia_curvirostra:6.8079781846):12.56582261755):5.997273818,Emberiza_spodocephala:25.3710746112704):6.1281580899999994):12.593733873000001):0.6148481618):4.6839149943):31.230403128700008):1.3385882834):0.601296143,((Cuculus_canorus:1.421037779,Cuculus_saturatus:1.4210377790000002):22.203738269999995,Cuculus_fugax:23.624776045):58.93724124214849):0.04029386275):3.858412133,(Treron_sieboldii:34.2382033853,(Streptopelia_orientalis:18.8032573775,Columba_livia:18.803257377799998):15.434946007):52.222519895000005):19.61047258):18.5761587,(Struthio_camelus:71.8354122,Dromaius_novaehollandiae:71.835412195):52.8119424);
	TREE tree_0974 = (((((((Anas_acuta:3.179957897551,(Anas_platyrhynchos:0.03946021331,Anas_poecilorhyncha:0.03946021331):3.1404976845099997):0.2473216542,Anas_crecca:3.427279551):0.7955193671,Anas_penelope:4.2227989183000005):6.005078124300001,(Mergus_serrator:7.7912092998,Clangula_hyemalis:7.7912092996):2.43666774417):68.35450921468001,((Bonasa_bonasia:21.7536753348,Phasianus_versicolor:21.753675335799997):5.784575208,(Gallus_gallus:25.640687345699998,Pavo_cristatus:25.640687349):1.8975631975):51.044135722):17.56775339,((((((((((Bulweria_bulwerii:28.936935251,((Puffinus_pacificus:9.425347992999999,Puffinus_tenuirostris:9.425347993499999):11.357893200000001,Calonectris_leucomelas:20.783241194):8.15369406):8.361075034,Pterodroma_hypoleuca:37.2980102915):4.471838935,Fulmarus_glacialis:41.76984922):10.784356333,Phoebastria_immutabilis:52.5542055639):6.55299115,((Oceanodroma_furcata:24.940424207,Oceanodroma_matsudairae:24.940424207):4.720370354,(Oceanodroma_tristrami:14.55554556,Oceanodroma_leucorhoa:14.55554556):15.105249):29.446402148):8.646073901,((((Bubulcus_ibis:15.963758438100001,Ardea_cinerea:15.96375843499):17.2714329426,Nycticorax_nycticorax:33.235191376):2.243995474,Egretta_garzetta:35.479186851):7.261883401,Ixobrychus_sinensis:42.7410702561):25.012200362999998):0.8773869504,(Phalacrocorax_carbo:18.64760890617,Phalacrocorax_capillatus:18.647608902):49.983048658899996):9.074678332,((Podiceps_nigricollis:74.2339006549,(Rallus_aquaticus:29.032952977799997,(Fulica_atra:11.1713763877,Gallinula_chloropus:11.171376388):17.861576586):45.200947674000005):0.6429859833,((((Phalaropus_lobatus:28.642816941,(Calidris_subminuta:14.439682087,Calidris_ruficollis:14.4396820827):14.20313485882):0.8619458517,(Scolopax_rusticola:26.023419451,(Gallinago_gallinago:1.527967302,Gallinago_hardwickii:1.5279673023):24.495452152):3.4813433419999997):22.150578056,((((Anous_stolidus:16.056537634,(Larus_ridibundus:4.8822060716,Larus_crassirostris:4.8822060715):11.174331562399999):0.3199243371,Sterna_fuscata:16.37646197):2.044333853,(((Cerorhinca_monocerata:6.61075534,Fratercula_cirrhata:6.610755339000001):5.848212592,(Aethia_cristatella:4.115715712,Aethia_pusilla:4.1157157117):8.343252219):2.316020496,(Uria_aalge:3.182096405,Uria_lomvia:3.182096405):11.592892023200001):3.645807397):4.381928277,Glareola_maldivarum:22.802724100200003):28.85261675):6.508968924,(Himantopus_himantopus:46.3475210877,Pluvialis_fulva:46.3475210963):11.8167886879):16.71257686):2.8284492576):4.771338279,((((Hirundapus_caudacutus:30.7809723836,Apus_pacificus:30.780972374100003):50.305852574,((((((Asio_flammeus:28.999861301000003,Strix_uralensis:28.999861306299998):1.652351655,(Otus_scops:18.18981547,Otus_lempiji:18.1898154702):12.462397491):12.821023503,Ninox_scutulata:43.473236467):35.23270173,(((Dryocopus_martius:13.3018064338,(Picus_awokera:8.293922855,Picus_canus:8.2939228547):5.00788357799):6.553393031,(Dendrocopos_kizuki:16.688513397,(Dendrocopos_major:2.4914028964,Dendrocopos_leucotos:2.4914028955):14.197110502000001):3.166686066):47.4301509573,(Megaceryle_lugubris:35.294237535600004,Alcedo_atthis:35.2942375278):31.991112893):11.420587764699999):0.6578473475,Caprimulgus_indicus:79.3637855317):0.2032911692,((Buteo_buteo:22.24100541045,Milvus_migrans:22.241005412):7.201178355,(Accipiter_nisus:23.154285835,Accipiter_gentilis:23.154285834):6.287897931300001):50.1248929389497):1.5197482478):0.5662330797,(((Falco_peregrinus:10.3392404432,Falco_subbuteo:10.339240443000001):2.782270378,(Falco_columbarius:12.89566825,Falco_tinnunculus:12.895668253299998):0.225842568):65.10682797119999,((((Corvus_corone:5.7088811144,Corvus_macrorhynchos:5.708881115):7.926853499299999,Garrulus_glandarius:13.635734614):8.2001059852,Lanius_bucephalus:21.835840599199997):29.4052824271,(((Alauda_arvensis:36.9332591319,(((((Urosphena_squameiceps:15.9535768,Cettia_diphone:15.9535768003):6.446412621,(Phylloscopus_coronatus:11.581918296,(Phylloscopus_borealis:6.2353949546,Phylloscopus_borealoides:6.235394954):5.346523340699999):10.8180711252):9.892157808,Delichon_urbicum:32.2921472308):1.043439403,Locustella_ochotensis:33.335586629866306):0.4590232405,(Ixos_amaurotis:32.1395937697,Zosterops_japonicus:32.139593763587996):1.655016104):3.138649259):5.562940828,((Parus_varius:15.8420803241,Parus_ater:15.842080329):0.9851189989,Parus_major:16.827199327200002):25.669000633):1.780180914,((((((Turdus_pallidus:8.811640735000001,Turdus_naumanni:8.8116407348):14.5793560496,Zoothera_dauma:23.3909967836):6.692331206,(Erithacus_akahige:20.384926903100002,((Phoenicurus_auroreus:17.969640750099998,Monticola_solitarius:17.9696407506):1.077808562,Luscinia_calliope:19.04744931535):1.33747759051):9.69840108749):10.2651301244,Bombycilla_garrulus:40.3484581115):2.904215601,Regulus_regulus:43.252673719):0.4202408821,((((Carduelis_spinus:9.919849626500001,Loxia_curvirostra:9.919849627549999):13.7237591933,Coccothraustes_coccothraustes:23.643608817):5.6277455899,Emberiza_spodocephala:29.2713544124994):3.5378410243999996,Passer_montanus:32.80919542996):10.863719164):0.6034662732):6.964742152):26.987215767400002):3.4247192421):0.5922902068,(Cuculus_fugax:25.4821360227,(Cuculus_saturatus:0.980384352,Cuculus_canorus:0.980384352):24.5017516652):56.763212220700005):0.2313259317):2.187833047,((Columba_livia:13.16109868948,Streptopelia_orientalis:13.161098689300001):14.174908787,Treron_sieboldii:27.3360074765):57.328499741):11.48563244):0.4238003515,(Struthio_camelus:47.19427922,Dromaius_novaehollandiae:47.19427922):49.37966079);
	TREE tree_2832 = (((((((Anas_acuta:2.4045078918,Anas_crecca:2.4045078913999998):0.218192223,(Anas_poecilorhyncha:0.07368549293,Anas_platyrhynchos:0.07368549293):2.54901462167):0.7359290221,Anas_penelope:3.3586291374):3.28723694421,(Mergus_serrator:5.53424959217,Clangula_hyemalis:5.5342495922):1.1116164892899998):73.76760915151999,((Bonasa_bonasia:12.4408972751,Phasianus_versicolor:12.440897274200001):3.5620641918000002,(Pavo_cristatus:14.2578506694,Gallus_gallus:14.2578506697):1.7451107963999999):64.41051376509999):15.05803126,((((((Phalacrocorax_carbo:10.50950894,Phalacrocorax_capillatus:10.5095089366):64.25932168115,(((Nycticorax_nycticorax:30.00279406,Egretta_garzetta:30.002794063):1.613154102,(Bubulcus_ibis:16.50102122,Ardea_cinerea:16.5010212178):15.1149269428):6.74275046,Ixobrychus_sinensis:38.358698629):36.410132000000004):0.2755746385,(((Pterodroma_hypoleuca:42.776344646,((((Puffinus_pacificus:9.886780705,Puffinus_tenuirostris:9.8867807051):8.6494562566,Calonectris_leucomelas:18.536236959):18.560822261,Bulweria_bulwerii:37.097059222):4.249210941,Fulmarus_glacialis:41.346270162799996):1.4300744774999998):16.2224885,Phoebastria_immutabilis:58.9988331452):2.524561951,(((Oceanodroma_tristrami:2.498490847,Oceanodroma_matsudairae:2.498490847):19.918526053,Oceanodroma_leucorhoa:22.417016898):5.281693889,Oceanodroma_furcata:27.698710788):33.824684306):13.521010164):3.246032549,((Podiceps_nigricollis:75.1009210073,((Fulica_atra:16.7613296118,Gallinula_chloropus:16.761329611):12.1180802232,Rallus_aquaticus:28.879409836):46.221511172999996):0.2994897563,((((Phalaropus_lobatus:31.280568889999998,(Calidris_ruficollis:14.0473824677,Calidris_subminuta:14.0473824703):17.233186425299998):2.411780654,((Gallinago_hardwickii:15.732391742499999,Gallinago_gallinago:15.732391741):9.636206881,Scolopax_rusticola:25.368598619):8.323750924999999):20.022209970899997,(((((Larus_ridibundus:4.29971433417,Larus_crassirostris:4.299714335599999):11.83018330194,Anous_stolidus:16.129897638000003):0.7428061245,Sterna_fuscata:16.872703762):1.339364142,(((Cerorhinca_monocerata:6.813913034,Fratercula_cirrhata:6.8139130340000005):7.086893722,(Aethia_cristatella:4.384358486,Aethia_pusilla:4.3843584857):9.51644827):1.088999294,(Uria_aalge:3.906822994,Uria_lomvia:3.906822994):11.0829830561):3.222261854):3.1685662409999997,Glareola_maldivarum:21.3806341457):32.333925371):5.573586514,(Pluvialis_fulva:41.3002203993,Himantopus_himantopus:41.300220401):17.987925639):16.11226473):2.8900270371):4.053429603,(((((((((Asio_flammeus:29.770610045599998,Strix_uralensis:29.770610043306):5.236864746,(Otus_lempiji:18.4385864531,Otus_scops:18.4385864514):16.56888834):5.798500445,Ninox_scutulata:40.8059752331):34.29620177,(((Dryocopus_martius:11.32008564452,(Picus_awokera:7.744240987,Picus_canus:7.7442409865):3.5758446580000003):6.473283081,(Dendrocopos_kizuki:14.728991206,(Dendrocopos_major:2.3938657495999998,Dendrocopos_leucotos:2.3938657493999997):12.335125454900002):3.0643775195000003):49.17415823100001,(Alcedo_atthis:31.5640468577,Megaceryle_lugubris:31.56404686):35.403480105999996):8.1346500379):2.944042556,Caprimulgus_indicus:78.0462195559):0.2217258272,((Buteo_buteo:24.029243634120004,Milvus_migrans:24.029243631000003):5.684171645,(Accipiter_gentilis:24.5009157553,Accipiter_nisus:24.500915755999998):5.2124995232):48.5545301009792):0.6323604991,(Hirundapus_caudacutus:32.742417251999996,Apus_pacificus:32.742417255):46.1578886282):0.5427601562,(((((Corvus_corone:5.533349629760001,Corvus_macrorhynchos:5.533349629500001):7.726005785699999,Garrulus_glandarius:13.2593554149):9.0777458744,Lanius_bucephalus:22.33710129034):29.41552881219,(((Alauda_arvensis:41.3952684233,((((Zosterops_japonicus:30.52350968784,Ixos_amaurotis:30.523509688879997):4.085896863,((Urosphena_squameiceps:16.851947351899998,Cettia_diphone:16.8519473528):8.557654501,((Phylloscopus_borealoides:7.2097544715,Phylloscopus_borealis:7.2097544709):4.332584084,Phylloscopus_coronatus:11.542338555):13.867263297):9.199804697000001):1.485741606,Delichon_urbicum:36.095148157):0.4579746795,Locustella_ochotensis:36.553122835379995):4.842145584):4.533252039,((Parus_ater:13.933062439,Parus_varius:13.933062439699999):0.4978734994,Parus_major:14.430935938000001):31.497584522500002):0.7490157245,((((((Turdus_pallidus:5.8600614842,Turdus_naumanni:5.860061483880001):11.14951795649,Zoothera_dauma:17.009579440899998):6.3882803902,(Erithacus_akahige:15.6803263171,((Phoenicurus_auroreus:13.652564242099999,Monticola_solitarius:13.6525642423):0.7351813937,Luscinia_calliope:14.387745636000002):1.29258068086):7.71753351331):20.965437986,Bombycilla_garrulus:44.363297807):0.8158586998,Regulus_regulus:45.179156508):0.3784051446,(((Coccothraustes_coccothraustes:22.531658286,(Loxia_curvirostra:7.925459183999999,Carduelis_spinus:7.925459185):14.60619910322):6.9862508236,Emberiza_spodocephala:29.517909115504196):3.108169016,Passer_montanus:32.6260781304):12.9314835296):1.119974525):5.0750939204):25.014761818999997,(((Falco_peregrinus:10.722008646829998,Falco_subbuteo:10.7220086477):1.356727009,Falco_columbarius:12.078735656):0.6333167922,Falco_tinnunculus:12.712052448799998):64.055339468):2.675674114):2.446607231,(Cuculus_fugax:20.036239315,(Cuculus_canorus:2.204878561,Cuculus_saturatus:2.204878561):17.8313607602):61.85343394459999):0.4541941381):2.353953802,((Columba_livia:16.83342891235,Streptopelia_orientalis:16.8334289126):17.8706688159,Treron_sieboldii:34.7040977317):49.99372348):10.77368529):16.81750915,(Struthio_camelus:39.87470564,Dromaius_novaehollandiae:39.874705635):72.41430995);
	TREE tree_8750 = (((((Mergus_serrator:12.0994578044,Clangula_hyemalis:12.0994578005):2.515094606,(((Anas_poecilorhyncha:0.05775739658,Anas_platyrhynchos:0.05775739658):5.412141632781001,(Anas_crecca:4.9360656365,Anas_acuta:4.9360656375000005):0.5338333929):1.847990197,Anas_penelope:7.317889228):7.2966631817):61.32890183999999,((Gallus_gallus:14.265810329090002,Pavo_cristatus:14.265810328):0.4773521143,(Bonasa_bonasia:11.444183429,Phasianus_versicolor:11.444183428799999):3.2989790156):61.200291802600006):22.20343083,((((((((Pterodroma_hypoleuca:40.4375792873,((Bulweria_bulwerii:27.630126506,(Calonectris_leucomelas:22.166059209,(Puffinus_pacificus:9.698268114000001,Puffinus_tenuirostris:9.6982681152):12.467791098):5.464067300800001):10.15119899,Fulmarus_glacialis:37.7813254974):2.6562537905):11.61278209,Phoebastria_immutabilis:52.05036138000001):5.5384490673,(((Oceanodroma_tristrami:14.9155114999,Oceanodroma_matsudairae:14.915511502000001):4.576205908,Oceanodroma_leucorhoa:19.49171741):11.48130984,Oceanodroma_furcata:30.973027249):26.6157831942):7.656334524,(Phalacrocorax_capillatus:8.5080373895,Phalacrocorax_carbo:8.508037388):56.737107597):0.5176987109,((Egretta_garzetta:29.3632113328,(Nycticorax_nycticorax:27.955139929999998,(Bubulcus_ibis:14.19577652,Ardea_cinerea:14.1957765159):13.759363414540001):1.4080713934):9.466038606,Ixobrychus_sinensis:38.82924993499999):26.933593742):3.79681719,(((((Phalaropus_lobatus:22.800133805299996,(Scolopax_rusticola:19.977959662000004,(Gallinago_gallinago:10.510719172599998,Gallinago_hardwickii:10.510719172400002):9.467240489):2.822174143):0.9652777809,(Calidris_ruficollis:10.949179216600001,Calidris_subminuta:10.949179216000001):12.81623237054):15.269052003,((((Anous_stolidus:12.262293535000001,(Larus_ridibundus:3.2590767463,Larus_crassirostris:3.2590767467):9.0032167879):0.4313936286,Sterna_fuscata:12.693687162):1.29346813,(((Cerorhinca_monocerata:4.515076056,Fratercula_cirrhata:4.515076057):5.506072443,(Aethia_cristatella:3.059771678,Aethia_pusilla:3.0597716776999997):6.961376822):0.4185318284,(Uria_lomvia:2.997859688,Uria_aalge:2.997859688):7.4418206391):3.5474749660000002):4.205737394,Glareola_maldivarum:18.1928926867):20.841570898):19.09450259,(Himantopus_himantopus:46.71688103300001,Pluvialis_fulva:46.7168810412):11.412085143):10.4119088,(Podiceps_nigricollis:68.30575515000001,(Rallus_aquaticus:31.0166947171,(Gallinula_chloropus:13.1067791968,Fulica_atra:13.106779192800001):17.909915523):37.2890604388):0.2351198258):1.0187858909):13.80985985,(((((((((Asio_flammeus:36.9247077277,Strix_uralensis:36.92470772801):1.990271521,(Otus_scops:18.580139113999998,Otus_lempiji:18.580139116):20.334840138):13.778565561,Ninox_scutulata:52.6935448088):26.47973252,(((Dendrocopos_kizuki:11.518272359000001,(Dendrocopos_leucotos:2.828518151,Dendrocopos_major:2.82851815):8.6897542087):2.2930079656,(Dryocopus_martius:10.29720636543,(Picus_awokera:6.693743321,Picus_canus:6.6937433208999995):3.6034630438999997):3.5140739598):57.337658915599995,(Alcedo_atthis:38.221831147699994,Megaceryle_lugubris:38.22183115):32.9271080858):8.0243380895):0.9963326472,Caprimulgus_indicus:80.1696099744):0.5549152958,((Accipiter_gentilis:25.5031447244,Accipiter_nisus:25.5031447224):6.1880969032,(Milvus_migrans:22.882875018000004,Buteo_buteo:22.882875017296):8.808366606):49.0332836526):1.020676259,(Apus_pacificus:32.9681833953,Hirundapus_caudacutus:32.968183396):48.777018123400005):0.0652359664,((((Falco_peregrinus:10.789283063500001,Falco_subbuteo:10.7892830631):0.5256361356,Falco_tinnunculus:11.314919198800002):1.384991629,Falco_columbarius:12.699910828):65.228818749,((Lanius_bucephalus:23.5108079313,(Garrulus_glandarius:14.467963152,(Corvus_corone:5.840849475900001,Corvus_macrorhynchos:5.8408494766):8.6271136764):9.0428447794):24.1090986516,(((Alauda_arvensis:37.9888852098,((Ixos_amaurotis:34.0295256003,Zosterops_japonicus:34.029525601571):1.09577793,((((Urosphena_squameiceps:13.7207903171,Cettia_diphone:13.7207903175):7.066319862,((Phylloscopus_borealoides:4.942092694099999,Phylloscopus_borealis:4.9420926944):7.8546986088,Phylloscopus_coronatus:12.796791304000001):7.990318874):9.058599812099999,Locustella_ochotensis:29.8457099905999):1.973660892,Delichon_urbicum:31.819370886700003):3.30593265):2.863581678):3.101016009,((Parus_ater:14.061626443000002,Parus_varius:14.061626447):1.25014230352,Parus_major:15.3117687458):25.778132472400003):1.455293516,(((Bombycilla_garrulus:39.57507281203001,(((Turdus_pallidus:6.0994944524,Turdus_naumanni:6.0994944506):8.5467922188,Zoothera_dauma:14.646286670799999):6.22512241009,(((Phoenicurus_auroreus:11.998539174800001,Monticola_solitarius:11.9985391744):1.296063123,Luscinia_calliope:13.294602297):0.7100053346399999,Erithacus_akahige:14.004607633100001):6.866801447169999):18.7036637291):0.8676445261,Regulus_regulus:40.442717333000004):1.347460213,(Passer_montanus:31.258959001500003,((Coccothraustes_coccothraustes:21.2760698803,(Loxia_curvirostra:9.9875650752,Carduelis_spinus:9.9875650757):11.288504808199999):6.726519097000001,Emberiza_spodocephala:28.002588980716098):3.2563700151000003):10.53121855):0.7550171892):5.0747118474):30.308822992899998):3.8817079174):1.063090013,((Cuculus_saturatus:1.663187001,Cuculus_canorus:1.6631870019):24.574681974,Cuculus_fugax:26.237868976999998):56.635658531400004):0.4959932168):1.146451203,(Treron_sieboldii:35.590022956800006,(Streptopelia_orientalis:18.299370385899998,Columba_livia:18.2993703855):17.2906525714):48.92594897):13.63091315):26.3952707,(Struthio_camelus:55.86352238,Dromaius_novaehollandiae:55.863522374000006):68.67863342);
	TREE tree_8682 = (((((((Anas_crecca:2.937159256,(Anas_platyrhynchos:0.1285796625,Anas_poecilorhyncha:0.1285796625):2.80857959358):0.1243590594,Anas_acuta:3.0615183155):0.8020331721,Anas_penelope:3.8635514877):5.727875302799999,(Clangula_hyemalis:8.0377593381,Mergus_serrator:8.03775933856):1.5536674520500002):66.6298684907,((Bonasa_bonasia:15.637970529099999,Phasianus_versicolor:15.637970528999999):5.0932225870000005,(Pavo_cristatus:18.739145708000002,Gallus_gallus:18.7391457094):1.9920474072):55.490102151600006):15.33411746,((((((((((Bulweria_bulwerii:33.711850240000004,((Puffinus_pacificus:9.887192567,Puffinus_tenuirostris:9.887192566):10.056897656,Calonectris_leucomelas:19.944090222):13.767760016):5.807485317,Pterodroma_hypoleuca:39.5193355566):2.252179375,Fulmarus_glacialis:41.771514928):18.75417167,Phoebastria_immutabilis:60.52568660200001):7.978054247999999,((Oceanodroma_leucorhoa:18.841408525,(Oceanodroma_matsudairae:12.93468989,Oceanodroma_tristrami:12.93468989):5.90671863131):15.69663288,Oceanodroma_furcata:34.538041393):33.965699449):5.160058429,(Phalacrocorax_carbo:34.3481262948,Phalacrocorax_capillatus:34.348126294):39.3156729803):0.9614064359,((Egretta_garzetta:38.1586871621,(Nycticorax_nycticorax:37.0825054712,(Bubulcus_ibis:23.39907365,Ardea_cinerea:23.399073651400002):13.683431816999999):1.07618169602):7.366428231,Ixobrychus_sinensis:45.525115396000004):29.100090316):3.720186942,((((((Phalaropus_lobatus:36.596665352,(Scolopax_rusticola:29.071948468400002,(Gallinago_gallinago:3.146869958,Gallinago_hardwickii:3.146869958):25.925078502999998):7.5247168890000005):0.7940422117,(Calidris_subminuta:18.99287601,Calidris_ruficollis:18.992876009499998):18.39783155685):25.522241147,(Glareola_maldivarum:28.868424312000002,((((Larus_ridibundus:5.6503324948,Larus_crassirostris:5.6503324953):14.86434922,Anous_stolidus:20.514681715000002):0.2544734626,Sterna_fuscata:20.769155176359998):3.874198794,(((Cerorhinca_monocerata:8.895349815,Fratercula_cirrhata:8.895349815):7.386510753,(Aethia_cristatella:4.658705895,Aethia_pusilla:4.6587058953):11.623154671999998):0.996205984,(Uria_lomvia:4.456152096,Uria_aalge:4.456152096):12.82191445544):7.3652874193):4.225070345):34.04452439):3.103632383,(Himantopus_himantopus:54.195874706000005,Pluvialis_fulva:54.195874707):11.820706398):7.791622481,Podiceps_nigricollis:73.80820358):1.067708831,((Gallinula_chloropus:13.775164338,Fulica_atra:13.775164342):18.1889698983,Rallus_aquaticus:31.964134241100002):42.9117781691):3.4694802460000003):0.8200491327,((((Hirundapus_caudacutus:29.62717455,Apus_pacificus:29.6271745497):47.273041851100004,((((((Asio_flammeus:24.635593813,Strix_uralensis:24.635593812199996):5.229420338,(Otus_lempiji:15.735756564599999,Otus_scops:15.735756564):14.129257584):12.060069219,Ninox_scutulata:41.9250833656):32.2136585,(((Dryocopus_martius:10.9564532343,(Picus_awokera:7.496704551,Picus_canus:7.4967045509000005):3.459748683):4.9378018180000005,(Dendrocopos_kizuki:12.643112819,(Dendrocopos_leucotos:1.5616119576,Dendrocopos_major:1.5616119574999998):11.081500862199999):3.2511422328000004):48.382549765,(Alcedo_atthis:24.3355950911,Megaceryle_lugubris:24.335595089):39.941209734999994):9.861937048):0.3817309858,Caprimulgus_indicus:74.520472839):0.1092827464,((Buteo_buteo:23.70192614658,Milvus_migrans:23.701926142999998):5.024424063,(Accipiter_gentilis:21.965615154920002,Accipiter_nisus:21.965615153399998):6.76073505825):45.9034053919):2.2704608029999997):0.3478890632,(((((Corvus_corone:6.5528475086,Corvus_macrorhynchos:6.552847507999999):9.530092849599999,Garrulus_glandarius:16.0829403581):9.668983593399998,Lanius_bucephalus:25.751923953000002):22.43898229864,((((Parus_ater:12.453244593,Parus_varius:12.45324459196):0.4433943848,Parus_major:12.8966389783):25.8038996982,((((Delichon_urbicum:25.2625959794,((Urosphena_squameiceps:11.40636649052,Cettia_diphone:11.406366491299998):5.23555318,((Phylloscopus_borealis:4.37312023,Phylloscopus_borealoides:4.3731202304):4.129113590919999,Phylloscopus_coronatus:8.502233822):8.13968585):8.6206763086):4.481582212,Locustella_ochotensis:29.7441781907819):0.3045927996,(Ixos_amaurotis:23.5964164097,Zosterops_japonicus:23.596416412129997):6.452354577):3.5406389899999997,Alauda_arvensis:33.5894099785):5.1111286995):3.346065013,(((Bombycilla_garrulus:39.04065313899999,((Zoothera_dauma:24.0890160343,(Turdus_pallidus:8.251123013,Turdus_naumanni:8.251123014000001):15.837893019600001):6.703652567000001,(((Phoenicurus_auroreus:17.035493239799997,Monticola_solitarius:17.0354932378):1.042284854,Luscinia_calliope:18.077778094000003):1.1605683498000001,Erithacus_akahige:19.238346443700003):11.554322157200001):8.2479845418):1.315867426,Regulus_regulus:40.356520573):0.2979435011,(((Coccothraustes_coccothraustes:18.5217983479,(Loxia_curvirostra:8.461290313000001,Carduelis_spinus:8.461290313):10.060508036):6.267706362,Emberiza_spodocephala:24.7895047073806):3.823031683,Passer_montanus:28.61253639402):12.041927676):1.392139619):6.144302564):24.4621228485,((Falco_tinnunculus:10.526261149999998,(Falco_subbuteo:8.202703747,Falco_peregrinus:8.20270374691):2.3235574029999997):1.05168457,Falco_columbarius:11.57794572):61.0750833772):4.595076362):1.856340452,((Cuculus_canorus:2.062305431,Cuculus_saturatus:2.0623054306):21.4311983156,Cuculus_fugax:23.493503746000002):55.6109421721):0.06099587014):2.538503459,((Columba_livia:17.53265084306,Streptopelia_orientalis:17.5326508426):18.3967603453,Treron_sieboldii:35.929411191099994):45.774534053000004):9.851467494):5.460502999,(Struthio_camelus:53.87428516,Dromaius_novaehollandiae:53.874285162999996):43.14163058);
	TREE tree_9807 = ((((((((Anas_platyrhynchos:0.005721768495,Anas_poecilorhyncha:0.005721768495):2.01151927578,Anas_acuta:2.01724104421):0.05105825796,Anas_crecca:2.0682993021):0.604815324,Anas_penelope:2.6731146258):3.1328752266000004,(Clangula_hyemalis:4.792706031,Mergus_serrator:4.79270603117):1.01328382163):69.13777834790001,((Pavo_cristatus:14.251140744,Gallus_gallus:14.251140747700001):1.207544073,(Bonasa_bonasia:12.1729577618,Phasianus_versicolor:12.172957763100001):3.285727059):59.4850833818):31.63283925,(((((((((((Calonectris_leucomelas:25.271981394999997,(Puffinus_pacificus:11.525417429,Puffinus_tenuirostris:11.52541743):13.746563959):16.2113238869,Bulweria_bulwerii:41.483305274):1.743114211,Pterodroma_hypoleuca:43.2264194903):2.9409364800000004,Fulmarus_glacialis:46.167355966):15.93640757,Phoebastria_immutabilis:62.10376353499999):8.054685714,((Oceanodroma_leucorhoa:23.49331149,Oceanodroma_tristrami:23.493311489):11.39941744,(Oceanodroma_furcata:27.11862678,Oceanodroma_matsudairae:27.1186267757):7.774102143):35.2657203326):4.792243188,(Phalacrocorax_capillatus:15.884660519,Phalacrocorax_carbo:15.884660520499999):59.066031912899994):1.071668066,(((Nycticorax_nycticorax:35.064035141199994,(Bubulcus_ibis:19.403609,Ardea_cinerea:19.4036089959):15.660426155):1.557246819,Egretta_garzetta:36.6212819677869):6.936802012,Ixobrychus_sinensis:43.558083982):32.464276517):6.2529533189999995,((Podiceps_nigricollis:70.0650126569,((Gallinula_chloropus:12.153720182,Fulica_atra:12.153720183):10.8426556856,Rallus_aquaticus:22.996375868):47.068636781):10.32903354,((((Phalaropus_lobatus:37.086076564,(Calidris_ruficollis:21.5566072337,Calidris_subminuta:21.556607227999997):15.5294693322):1.251725597,(Scolopax_rusticola:28.878865363000003,(Gallinago_hardwickii:16.247061653,Gallinago_gallinago:16.247061652):12.631803715):9.458936795):29.405388370000004,(Glareola_maldivarum:26.616535081399995,(((Anous_stolidus:19.281636674999998,(Larus_ridibundus:5.1446507209,Larus_crassirostris:5.1446507210000005):14.1369859534):2.412660389,Sterna_fuscata:21.6942970644):2.8689990884000003,(((Cerorhinca_monocerata:9.80369429,Fratercula_cirrhata:9.80369429):4.995216922,(Aethia_cristatella:4.676391906,Aethia_pusilla:4.676391905):10.122519305):3.244161299,(Uria_aalge:5.215481299,Uria_lomvia:5.215481299):12.827591212):6.5202236419999995):2.0532389289):41.126655451):4.38369363,(Himantopus_himantopus:58.5506343226,Pluvialis_fulva:58.55063432):13.576249837):8.267162032):1.8812676279):1.679962422,((((Hirundapus_caudacutus:31.746034775,Apus_pacificus:31.7460347743):48.179547367,((((((Strix_uralensis:29.178892484099997,Asio_flammeus:29.178892481840002):5.566892029,(Otus_lempiji:15.186637375499998,Otus_scops:15.1866373757):19.5591471412):7.52858174,Ninox_scutulata:42.2743662499):32.67942856,(((Dryocopus_martius:9.272077073999998,(Picus_awokera:5.921969905,Picus_canus:5.921969905799999):3.3501071678):5.283431007,((Dendrocopos_major:3.1234673243,Dendrocopos_leucotos:3.1234673246):8.604533952699999,Dendrocopos_kizuki:11.728001277177999):2.8275068026000003):50.888365159399996,(Alcedo_atthis:42.437912217299996,Megaceryle_lugubris:42.43791221611):23.0059610369):9.509921563799999):2.040571273,Caprimulgus_indicus:76.99436607090001):0.1858335375,((Milvus_migrans:24.360497272000003,Buteo_buteo:24.360497271649997):4.715361224,(Accipiter_nisus:21.818646249300002,Accipiter_gentilis:21.818646251):7.2572122455):48.104341126):2.7453825228):0.7108292904,(((Lanius_bucephalus:33.2882790685,((Corvus_macrorhynchos:9.4990829935,Corvus_corone:9.49908299342):9.875949393600001,Garrulus_glandarius:19.375032386):13.913246685999999):17.963090268899997,(((((Ixos_amaurotis:33.3297986091,(Zosterops_japonicus:23.793077325200002,Locustella_ochotensis:23.7930773204):9.536721288999999):0.4806657101,(Delichon_urbicum:31.3181572285,((Phylloscopus_coronatus:11.131883153,(Phylloscopus_borealis:4.7012441,Phylloscopus_borealoides:4.7012441003):6.430639053999999):9.861382987999999,(Cettia_diphone:14.24989028218,Urosphena_squameiceps:14.249890282000003):6.743375858):10.3248910891):2.492307094):2.3695912144,Alauda_arvensis:36.1800555365):9.479550363,((Parus_varius:14.5682129848,Parus_ater:14.568212985):1.8734991447999998,Parus_major:16.44171213033):29.217893771):1.140123937,((((((Turdus_pallidus:7.9905872145000005,Turdus_naumanni:7.9905872147):12.70809811056,Zoothera_dauma:20.698685324499998):6.941502605,(Erithacus_akahige:17.5783975376,((Phoenicurus_auroreus:15.233550666300001,Monticola_solitarius:15.2335506658):1.223097759,Luscinia_calliope:16.456648424409998):1.1217491119):10.061790393273):14.4835478507,Bombycilla_garrulus:42.1237357767):3.990996642,Regulus_regulus:46.114732419999996):0.2415220226,(((Coccothraustes_coccothraustes:22.304986427,(Loxia_curvirostra:9.3929464633,Carduelis_spinus:9.392946463300001):12.9120399628):7.774393966,Emberiza_spodocephala:30.079380388957603):5.549410626,Passer_montanus:35.6287910201):10.727463428):0.4434753947):4.4516395035):27.937394722999997,(((Falco_subbuteo:11.7255103182,Falco_peregrinus:11.7255103188):1.831595809,Falco_columbarius:13.55710613):1.368001952,Falco_tinnunculus:14.9251080797):64.263655985):1.4476473656):1.496202254,(Cuculus_fugax:18.931978448,(Cuculus_canorus:2.555200806,Cuculus_saturatus:2.5552008054):16.3767776406):63.200635246489995):1.822662558):5.507568339,(Treron_sieboldii:30.131278249900003,(Columba_livia:17.9236839986,Streptopelia_orientalis:17.9236839968):12.2075942534):59.33156632900001):17.11376287):28.39242486,(Struthio_camelus:73.80605924,Dromaius_novaehollandiae:73.80605924):61.16297306);
	TREE tree_9312 = (((((Clangula_hyemalis:9.748708174,Mergus_serrator:9.7487081737):0.83743176386,((((Anas_poecilorhyncha:0.02553415521,Anas_platyrhynchos:0.02553415521):3.6165191964399996,Anas_acuta:3.64205335176):0.1829662996,Anas_crecca:3.8250196513000003):1.16262864,Anas_penelope:4.98764829):5.5984916470999995):66.7029306605,((Bonasa_bonasia:16.466084788699998,Phasianus_versicolor:16.4660847898):3.1949685053,(Pavo_cristatus:17.925277387999998,Gallus_gallus:17.925277392206):1.7357759026):57.62801730300001):20.45353168,((((((Phalacrocorax_capillatus:24.126769466800003,Phalacrocorax_carbo:24.126769466):46.126237888000006,(((Bubulcus_ibis:17.142669621099998,Ardea_cinerea:17.1426696209):18.891898899,(Nycticorax_nycticorax:34.617165523,Egretta_garzetta:34.617165528600005):1.4174029888):8.122880219,Ixobrychus_sinensis:44.1574487388):26.0955586211):1.889403079,(((((((Puffinus_tenuirostris:9.676884975,Puffinus_pacificus:9.6768849745):13.2139063879,Calonectris_leucomelas:22.890791359999998):10.617058631999999,Bulweria_bulwerii:33.507849995):5.623246317,Pterodroma_hypoleuca:39.13109631):6.268766622999999,Fulmarus_glacialis:45.399862932000005):10.76152767,Phoebastria_immutabilis:56.161390611):7.168796540000001,((Oceanodroma_leucorhoa:19.132200936,Oceanodroma_tristrami:19.132200938):10.09098854,(Oceanodroma_furcata:7.510559558,Oceanodroma_matsudairae:7.510559558):21.712629927000002):34.106997661):8.812223293999999):3.708615956,((((((Scolopax_rusticola:25.107365061,(Gallinago_gallinago:15.143886534,Gallinago_hardwickii:15.143886534):9.963478523800001):7.829904396,Phalaropus_lobatus:32.937269455):0.2482343467,(Calidris_ruficollis:16.5592978565,Calidris_subminuta:16.559297852):16.626205945):24.161845375,(Glareola_maldivarum:24.688060203299997,((((Larus_ridibundus:4.2753840532,Larus_crassirostris:4.2753840532):13.0852858639,Anous_stolidus:17.360669916):0.5687583299,Sterna_fuscata:17.929428246):2.856362676,(((Cerorhinca_monocerata:7.26191901,Fratercula_cirrhata:7.26191901):6.7477282,(Aethia_cristatella:4.398822925,Aethia_pusilla:4.3988229252):9.6108242846):2.406519763,(Uria_lomvia:4.645570383,Uria_aalge:4.645570383):11.7705965897):4.369623949999999):3.9022692799999996):32.659288985):3.998582681,(Pluvialis_fulva:41.934066367999996,Himantopus_himantopus:41.934066366100005):19.411865493999997):13.35740357,(Podiceps_nigricollis:72.2297365581,(Rallus_aquaticus:44.11171482883,(Gallinula_chloropus:19.182128261000003,Fulica_atra:19.1821282609):24.929586556800004):28.118021738):2.473598881):1.147690957):9.857787163,((((Apus_pacificus:34.78140003336,Hirundapus_caudacutus:34.78140003):48.70051035379999,((((((Strix_uralensis:28.048972491900003,Asio_flammeus:28.048972487):4.140041455,(Otus_scops:15.3065725385,Otus_lempiji:15.30657253868):16.882441408):13.379463065,Ninox_scutulata:45.568477009999995):34.79477505,((((Picus_awokera:8.678375488,Picus_canus:8.678375488):3.825632501,Dryocopus_martius:12.50400798974):5.053152257,(Dendrocopos_kizuki:15.744950866,(Dendrocopos_major:2.5365780729,Dendrocopos_leucotos:2.5365780728):13.208372793799999):1.8122093801):53.930844771,(Megaceryle_lugubris:39.105321863,Alcedo_atthis:39.105321864000004):32.382683156):8.8752470408):0.8853063858,Caprimulgus_indicus:81.2485584433):0.9355667957,((Buteo_buteo:25.640413548999998,Milvus_migrans:25.640413551):7.273460859,(Accipiter_gentilis:29.077660507,Accipiter_nisus:29.0776605091):3.8362138981):49.2702508302):1.297785151):0.7284656395,(((Lanius_bucephalus:36.73613940039,((Corvus_macrorhynchos:10.6193778413,Corvus_corone:10.61937784177):11.698026665,Garrulus_glandarius:22.31740450873):14.4187348893):14.0406969937,((((((((Cettia_diphone:16.5838370863,Urosphena_squameiceps:16.5838370856):7.751592849,((Phylloscopus_borealis:6.755142171,Phylloscopus_borealoides:6.7551421708):5.7223445536,Phylloscopus_coronatus:12.477486724):11.85794321):7.4286529662000005,Delichon_urbicum:31.7640829):1.628386485,Locustella_ochotensis:33.392469389400006):0.2683966348,(Ixos_amaurotis:31.985057020199996,Zosterops_japonicus:31.985057024150002):1.675809005):3.0962171129,Alauda_arvensis:36.75708314):3.290052685,((Parus_varius:14.389078536,Parus_ater:14.389078539799998):0.9390192952,Parus_major:15.328097835300001):24.719037984899998):1.716121727,(((Bombycilla_garrulus:39.8884522804,((Zoothera_dauma:19.2442495701,(Turdus_naumanni:7.101729496,Turdus_pallidus:7.101729496000001):12.1425200739):8.85986386,(((Monticola_solitarius:15.5584107255,Phoenicurus_auroreus:15.558410724000002):0.6850076494,Luscinia_calliope:16.243418375):1.42727362732,Erithacus_akahige:17.670692002):10.433421428499999):11.7843388425):0.5093554771,Regulus_regulus:40.397807750999995):0.4818060646,(Passer_montanus:29.963207422099998,((Coccothraustes_coccothraustes:17.804990877999998,(Carduelis_spinus:7.03300448,Loxia_curvirostra:7.033004480390001):10.771986398900001):6.599721141,Emberiza_spodocephala:24.404712021715596):5.558495407200001):10.916406394):0.8836437312):9.013578839000001):27.483005082099996,(((Falco_columbarius:12.05899004,Falco_subbuteo:12.058990038889998):1.981952896,Falco_peregrinus:14.0409429336):0.9311611034,Falco_tinnunculus:14.972104037800001):63.287737434):5.950534563):1.056185601,((Cuculus_canorus:0.5538963789,Cuculus_saturatus:0.5538963789):21.938036585,Cuculus_fugax:22.491932962):62.774628670929694):0.4422519225):2.184419727,(Treron_sieboldii:31.1110911784,(Streptopelia_orientalis:17.8899624064,Columba_livia:17.88996240547):13.221128775):56.782142098):9.849368994):16.4465481,(Struthio_camelus:45.47208421,Dromaius_novaehollandiae:45.472084206000005):68.71706619);
	TREE tree_9546 = (((((((Anas_acuta:3.6655843681999993,Anas_crecca:3.6655843679):0.2127906349,(Anas_platyrhynchos:0.0155232627,Anas_poecilorhyncha:0.0155232627):3.8628517403459997):1.579273625,Anas_penelope:5.457648628):4.5432316833,(Mergus_serrator:8.5251844626,Clangula_hyemalis:8.5251844621):1.4756958492):70.12058161600001,((Pavo_cristatus:23.097198611099998,Gallus_gallus:23.097198616900002):2.7440436139999997,(Bonasa_bonasia:19.679944826,Phasianus_versicolor:19.679944827399996):6.1612974044):54.2802196887):25.70069861,((((((Phalacrocorax_capillatus:14.1601984494,Phalacrocorax_carbo:14.160198450000001):57.2051617162,((((Ardea_cinerea:18.5144371609,Bubulcus_ibis:18.5144371608):16.502269094000003,Nycticorax_nycticorax:35.01670626):1.1310166574,Egretta_garzetta:36.1477229094):3.011392949,Ixobrychus_sinensis:39.159115864):32.2062443146):1.599919802,(((((Bulweria_bulwerii:32.2604407,((Puffinus_tenuirostris:12.595340816,Puffinus_pacificus:12.595340817):11.04409365139,Calonectris_leucomelas:23.639434468):8.621006234):5.943013492,Pterodroma_hypoleuca:38.203454193):5.894518731,Fulmarus_glacialis:44.0979729279):18.48275057,Phoebastria_immutabilis:62.580723488000004):8.839113421,(Oceanodroma_matsudairae:35.53447344,((Oceanodroma_leucorhoa:21.26363375,Oceanodroma_tristrami:21.263633743):13.40945957,Oceanodroma_furcata:34.67309331):0.8613801227):35.885363469999994):1.5454430558):3.189769473,(((((Phalaropus_lobatus:27.663252213,(Scolopax_rusticola:22.728950034,(Gallinago_hardwickii:14.372175820999999,Gallinago_gallinago:14.372175823300001):8.356774215):4.9343021799999995):1.279773699,(Calidris_subminuta:9.839523537,Calidris_ruficollis:9.839523537):19.1035023773):21.232495269999998,(((((Larus_ridibundus:4.16686217429,Larus_crassirostris:4.1668621748):11.5630188589,Anous_stolidus:15.729881034):0.1850187681,Sterna_fuscata:15.914899801):1.481508708,(((Cerorhinca_monocerata:6.079437028,Fratercula_cirrhata:6.079437028):7.901369773,(Aethia_pusilla:4.668646901,Aethia_cristatella:4.668646901):9.312159899000001):0.2061884321,(Uria_lomvia:3.429659273,Uria_aalge:3.429659273):10.7573359607):3.2094132769):1.853903794,Glareola_maldivarum:19.2503123041):30.925208875299997):12.54409105,(Pluvialis_fulva:39.149103821800004,Himantopus_himantopus:39.14910382605):23.570508406000002):10.0638313,(Podiceps_nigricollis:70.663835991,(Rallus_aquaticus:26.038915769300004,(Fulica_atra:15.6648294594,Gallinula_chloropus:15.664829455):10.3740863096):44.624920231999994):2.119607535):3.3716059104000005):3.454475994,((((Hirundapus_caudacutus:35.822629377999995,Apus_pacificus:35.82262938231):42.236453903000005,((((((Strix_uralensis:33.3396060345,Asio_flammeus:33.339606032):3.746986237,(Otus_lempiji:16.87289060244,Otus_scops:16.872890601):20.213701675):8.589504203,Ninox_scutulata:45.67609647100001):28.22792703,(((Dryocopus_martius:11.160977329920001,(Picus_awokera:7.922758454,Picus_canus:7.9227584544):3.238218876):4.49127430091,(Dendrocopos_kizuki:13.779904256,(Dendrocopos_major:1.9290792876,Dendrocopos_leucotos:1.929079287074):11.850824968200001):1.8723473743999999):49.200735622799996,(Megaceryle_lugubris:33.170446221,Alcedo_atthis:33.170446221999995):31.682541028099998):9.051036267):1.006336216,Caprimulgus_indicus:74.9103597244):0.2691674569,((Accipiter_nisus:22.5038324077,Accipiter_gentilis:22.503832406999997):7.01828212725,(Milvus_migrans:20.407377732999997,Buteo_buteo:20.407377735380003):9.1147367974):45.657412646):2.8795560991):0.02145507353,((((Falco_subbuteo:12.152806377800001,Falco_peregrinus:12.1528063795237):0.6203308412,Falco_tinnunculus:12.773137219599999):1.948164818,Falco_columbarius:14.721302033999999):61.270132948,((((Corvus_macrorhynchos:6.9379848864,Corvus_corone:6.937984887399999):8.851032294,Garrulus_glandarius:15.7890171822):10.233369434,Lanius_bucephalus:26.0223866141):23.12510172039,((((((Locustella_ochotensis:27.38960320022,Zosterops_japonicus:27.38960319518):5.940091992,Ixos_amaurotis:33.329695189999995):2.48272405,(Delichon_urbicum:35.11715069995,((Urosphena_squameiceps:17.877958821999997,Cettia_diphone:17.877958821700002):7.340361428,(Phylloscopus_coronatus:13.400887723,(Phylloscopus_borealis:5.024864985,Phylloscopus_borealoides:5.024864985):8.37602273834):11.817432528):9.8988304496):0.6952685397):5.3198640919999995,Alauda_arvensis:41.132283331):3.990793525,((Parus_varius:14.4522483753,Parus_ater:14.4522483757):1.290527163,Parus_major:15.7427755381):29.380301322):0.5099262627,(((((Zoothera_dauma:18.980256097599998,(Turdus_naumanni:7.079681195000001,Turdus_pallidus:7.079681195):11.900574903299999):10.4245691015,(((Phoenicurus_auroreus:15.9284211651,Monticola_solitarius:15.9284211636):1.450781552,Luscinia_calliope:17.37920271646):0.8537791059000001,Erithacus_akahige:18.232981822570004):11.1718433782):11.970700523600001,Bombycilla_garrulus:41.37552572):3.46998873,Regulus_regulus:44.845514439400006):0.2918993339,(Passer_montanus:31.136367869049998,((Coccothraustes_coccothraustes:20.307338090000002,(Loxia_curvirostra:8.34573050572,Carduelis_spinus:8.345730506199999):11.961607585):6.045852049,Emberiza_spodocephala:26.3531901458517):4.783177725):14.001045914999999):0.4955893367):3.5144852171):26.8439466545):2.0891033678):1.19214701,(Cuculus_fugax:25.2228749202,(Cuculus_saturatus:2.342258305,Cuculus_canorus:2.3422583044):22.8806166226):54.0498104498766):0.336840067):2.503246926,(Treron_sieboldii:26.737593907599997,(Columba_livia:12.9433561726,Streptopelia_orientalis:12.943356173400002):13.794237735100001):55.37517845):23.70938817):11.65330286,(Struthio_camelus:59.23259511,Dromaius_novaehollandiae:59.23259511):58.242868290000004);
	TREE tree_1172 = (((((Clangula_hyemalis:10.20596066,Mergus_serrator:10.2059606617):1.71522410697,(((Anas_crecca:4.160831426,(Anas_platyrhynchos:0.1320390216,Anas_poecilorhyncha:0.1320390216):4.028792404184):0.4454739876,Anas_acuta:4.606305413449999):0.9623470698,Anas_penelope:5.568652483):6.35253228557):64.43077431500001,((Pavo_cristatus:20.441519927199998,Gallus_gallus:20.4415199255):1.494323038,(Bonasa_bonasia:16.6080187427,Phasianus_versicolor:16.6080187424):5.3278242221):54.416116120299996):34.74160492,((((((((Fulmarus_glacialis:46.8326866512,(((Calonectris_leucomelas:22.264121064,(Puffinus_pacificus:10.471933366,Puffinus_tenuirostris:10.471933366):11.792187696):12.1610445562,Bulweria_bulwerii:34.425165615):5.638537402,Pterodroma_hypoleuca:40.06370302089999):6.768983630999999):14.39574677,Phoebastria_immutabilis:61.228433421999995):4.566282204,(((Oceanodroma_leucorhoa:21.30811506,Oceanodroma_tristrami:21.308115059000002):11.41377062,Oceanodroma_furcata:32.721885678):16.028150332,Oceanodroma_matsudairae:48.750036019):17.0446796):1.523968917,(((Nycticorax_nycticorax:30.412583401,(Bubulcus_ibis:18.33945236,Ardea_cinerea:18.3394523549):12.0731310417):1.60749855,Egretta_garzetta:32.02008195053):8.066432385,Ixobrychus_sinensis:40.086514334):27.2321702116):0.5251564397,(Phalacrocorax_carbo:13.5480579968,Phalacrocorax_capillatus:13.5480579985):54.29578297729999):8.059772092,((Podiceps_nigricollis:69.72716015200001,(Rallus_aquaticus:26.2657436694,(Gallinula_chloropus:9.2216000235,Fulica_atra:9.2216000223):17.04414364803):43.461416488):3.37633869,(((((Scolopax_rusticola:24.143822725499998,(Gallinago_hardwickii:12.6722272842,Gallinago_gallinago:12.672227284000002):11.47159544):6.394541286,Phalaropus_lobatus:30.538364014000003):0.6696657059,(Calidris_ruficollis:14.86615077,Calidris_subminuta:14.866150772):16.34187894419):26.173439750000004,(Glareola_maldivarum:28.54573373787,((((Larus_ridibundus:5.7348122045,Larus_crassirostris:5.7348122046):14.691734219899999,Anous_stolidus:20.426546424999998):0.310933592,Sterna_fuscata:20.737480016):3.477780903,(((Cerorhinca_monocerata:11.62449691,Fratercula_cirrhata:11.624496906000001):6.375717013,(Aethia_cristatella:6.366644687,Aethia_pusilla:6.366644687):11.633569233900001):1.221471662,(Uria_lomvia:5.678695343,Uria_aalge:5.678695343):13.542990238200002):4.9935753389999995):4.330472821):28.835735731):7.104617429,(Himantopus_himantopus:48.066219456199995,Pluvialis_fulva:48.066219459):16.419867442):8.617411948):2.8001142285):8.457320415,((((Apus_pacificus:31.4036750163,Hirundapus_caudacutus:31.403675021999998):48.608248552,((((((Strix_uralensis:28.785827323599996,Asio_flammeus:28.7858273227):3.010207267,(Otus_scops:13.848192958999999,Otus_lempiji:13.84819295866):17.947841627000003):9.807440129,Ninox_scutulata:41.603474711000004):30.53741203,(((Dryocopus_martius:7.920862913199999,(Picus_awokera:6.5262719,Picus_canus:6.5262719001):1.39459101425):4.336985673,((Dendrocopos_major:1.4572164069,Dendrocopos_leucotos:1.4572164068):7.6497628516,Dendrocopos_kizuki:9.106979258700001):3.150869329):52.338187497999996,(Alcedo_atthis:25.4323228005,Megaceryle_lugubris:25.4323228016):39.163713284):7.544850657000001):2.339404549,Caprimulgus_indicus:74.4802912931):0.1612703104,((Accipiter_gentilis:25.382324497,Accipiter_nisus:25.382324498100004):5.56365273,(Milvus_migrans:24.992109352,Buteo_buteo:24.99210935451):5.9538678737):43.6955843699705):5.37036196):0.4588651608,((Falco_tinnunculus:12.592498567,((Falco_subbuteo:8.7788148274,Falco_columbarius:8.7788148281):1.104690227,Falco_peregrinus:9.8835050554):2.7089935116):66.193583034,((Lanius_bucephalus:27.161424644460997,(Garrulus_glandarius:17.144085083,(Corvus_macrorhynchos:7.2166363229999995,Corvus_corone:7.2166363229999995):9.92744875923):10.0173395605):24.6429096953,(((Alauda_arvensis:39.198435306899995,((((Urosphena_squameiceps:15.34824431333,Cettia_diphone:15.3482443135):6.641833766,(Phylloscopus_coronatus:13.078630509,(Phylloscopus_borealis:5.681079581,Phylloscopus_borealoides:5.6810795801):7.3975509285):8.91144757):8.657198000400001,Delichon_urbicum:30.647276083):7.37543077,((Zosterops_japonicus:28.139598785399997,Locustella_ochotensis:28.1395987892):8.102072597,Ixos_amaurotis:36.2416713895):1.78103546):1.1757284652):2.359662791,(Parus_major:16.6917439936,(Parus_ater:15.725544569,Parus_varius:15.725544568900002):0.9661994246):24.866354106800003):3.907069209,(((Bombycilla_garrulus:44.162001362999995,((Zoothera_dauma:15.797763047300002,(Turdus_naumanni:5.5546516567,Turdus_pallidus:5.5546516556):10.2431113913):7.765549992,(((Phoenicurus_auroreus:12.8728209962,Monticola_solitarius:12.8728209966):0.646840898,Luscinia_calliope:13.519661893999999):1.2984885837100002,Erithacus_akahige:14.8181504767):8.745162562299999):20.5986883065):0.8648399584,Regulus_regulus:45.026841304):0.07819629325,(Passer_montanus:33.712896669,((Coccothraustes_coccothraustes:22.3640225632,(Carduelis_spinus:9.580559423799999,Loxia_curvirostra:9.5805594256):12.7834631385):6.1014904676,Emberiza_spodocephala:28.465513026427697):5.247383639000001):11.392140939):0.3601297061):6.339167027999999):26.9817472584):1.68470712671):3.293424849,((Cuculus_saturatus:3.444077698,Cuculus_canorus:3.4440776983):27.472280340700003,Cuculus_fugax:30.916358045000003):52.847855526):0.5967199165):5.426377235,(Treron_sieboldii:34.43311209227,(Streptopelia_orientalis:17.263846538970004,Columba_livia:17.2638465367):17.169265555000003):55.354198633):21.30625327):20.46394651,(Struthio_camelus:68.72401983,Dromaius_novaehollandiae:68.72401983200001):62.833490669999996);
	TREE tree_5759 = (((((((Anas_crecca:2.365204553,Anas_acuta:2.36520455287):0.02781004672,(Anas_poecilorhyncha:0.001796144522,Anas_platyrhynchos:0.001796144522):2.391218455367):0.8953277626,Anas_penelope:3.2883423631):3.9065401868,(Clangula_hyemalis:5.926621784,Mergus_serrator:5.9266217832):1.2682607659210001):66.1785678635,((Gallus_gallus:18.2560838649,Pavo_cristatus:18.25608387):0.9697291555,(Bonasa_bonasia:15.96347343,Phasianus_versicolor:15.963473428999999):3.2623395913):54.1476373967):25.44561219,((((((((((Bulweria_bulwerii:35.3926547,(Calonectris_leucomelas:22.799075818800002,(Puffinus_pacificus:11.551518855,Puffinus_tenuirostris:11.5515188539):11.247556962):12.593578883000001):6.0503237821,Pterodroma_hypoleuca:41.442978482):1.647571435,Fulmarus_glacialis:43.09054992):14.715978229,Phoebastria_immutabilis:57.806528142000005):4.984727534,(((Oceanodroma_leucorhoa:20.942845959360003,Oceanodroma_tristrami:20.942845958):11.8241782,Oceanodroma_furcata:32.76702415):0.01218516337,Oceanodroma_matsudairae:32.7792093108):30.012046357000003):5.733777852,(((Nycticorax_nycticorax:29.931043086699997,(Bubulcus_ibis:15.51837179,Ardea_cinerea:15.518371794499998):14.4126713):2.213791209,Egretta_garzetta:32.144834302):7.032080216,Ixobrychus_sinensis:39.17691451262):29.348119011999998):0.07449838987,(Phalacrocorax_capillatus:21.920461091,Phalacrocorax_carbo:21.920461092000004):46.6790708168):13.11948635,(((((Phalaropus_lobatus:26.996477339,(Scolopax_rusticola:19.368762308,(Gallinago_gallinago:8.538327984,Gallinago_hardwickii:8.5383279829):10.830434324399999):7.627715031999999):0.7836807257,(Calidris_subminuta:1.550887806,Calidris_ruficollis:1.550887806):26.2292702589):18.291072555,((((Anous_stolidus:13.496885712000001,(Larus_crassirostris:3.2650700562,Larus_ridibundus:3.265070057):10.231815655):0.4031316489,Sterna_fuscata:13.9000173616):2.134308381,(((Cerorhinca_monocerata:5.908508631,Fratercula_cirrhata:5.908508631):5.944431522,(Aethia_cristatella:3.331031978,Aethia_pusilla:3.331031978):8.521908175):0.4380085641,(Uria_lomvia:3.816097937,Uria_aalge:3.816097937):8.4748507807):3.743377024):1.879469362,Glareola_maldivarum:17.9137951037):28.157435524):11.94232068,(Himantopus_himantopus:38.080526012,Pluvialis_fulva:38.0805260115):19.933025288):19.33339784,(Podiceps_nigricollis:73.15128837623,(Rallus_aquaticus:40.9611978844,(Gallinula_chloropus:10.529575922,Fulica_atra:10.5295759218):30.431621962899996):32.1900904964):4.195660771):4.3720691206):5.200771903,(((((((((Asio_flammeus:34.644790028,Strix_uralensis:34.6447900315):2.227438702,(Otus_lempiji:18.4087285865,Otus_scops:18.40872858732):18.463500143):13.094254563,Ninox_scutulata:49.966483294):30.67732393,(((Dryocopus_martius:14.003337744,(Picus_awokera:8.649012967,Picus_canus:8.6490129672):5.354324777):5.6095759364,(Dendrocopos_kizuki:16.807766835,(Dendrocopos_major:2.1517781325,Dendrocopos_leucotos:2.151778132):14.655988703):2.805146847):52.141793652000004,(Megaceryle_lugubris:39.228547031,Alcedo_atthis:39.228547035):32.526160301000004):8.8890998977):2.247388264,Caprimulgus_indicus:82.891195502523):0.4226748573,((Milvus_migrans:26.372931184,Buteo_buteo:26.37293118252):5.7443941196,(Accipiter_gentilis:25.3956180488,Accipiter_nisus:25.395618049200003):6.7217072479999995):51.19654505450001):1.206144619,(Hirundapus_caudacutus:28.2376061369,Apus_pacificus:28.2376061389):56.2824088217):0.07830478524,(((Lanius_bucephalus:15.823415283900001,(Garrulus_glandarius:9.520804584999999,(Corvus_macrorhynchos:3.9615118584,Corvus_corone:3.9615118579500006):5.559292727):6.3026106994):35.406353448000004,(((Alauda_arvensis:39.0302450043,(((Delichon_urbicum:28.787992700999997,((Urosphena_squameiceps:13.238353637300001,Cettia_diphone:13.2383536367):7.917913821,(Phylloscopus_coronatus:12.223364360000001,(Phylloscopus_borealis:4.911429451,Phylloscopus_borealoides:4.911429451):7.3119349084000005):8.932903098):7.6317252422):5.361306961,Locustella_ochotensis:34.1492996589966):1.165700039,(Ixos_amaurotis:31.936041778800003,Zosterops_japonicus:31.9360417788089):3.378957917):3.7152453039999997):3.331294053,((Parus_ater:17.333995218800002,Parus_varius:17.33399521944):0.259930312,Parus_major:17.5939255324):24.767613518):3.056687033,(((Bombycilla_garrulus:42.2445983922,(((Turdus_naumanni:10.1410280546,Turdus_pallidus:10.1410280549):12.04571158139,Zoothera_dauma:22.1867396366):8.479503913799999,(Erithacus_akahige:19.3997605084,((Phoenicurus_auroreus:16.936031095100002,Monticola_solitarius:16.936031095):0.8390419884,Luscinia_calliope:17.775073083000002):1.6246874250999999):11.266483040899999):11.578354842):1.83523383,Regulus_regulus:44.079832218):0.7115742202,(Passer_montanus:33.400753829516,((Coccothraustes_coccothraustes:18.635438758,(Carduelis_spinus:8.6137324111,Loxia_curvirostra:8.61373241092):10.021706347):9.661585152,Emberiza_spodocephala:28.297023914300002):5.1037299215):11.390652609):0.6268196441):5.8115426433):30.521241247299994,(((Falco_subbuteo:13.9840821602,Falco_peregrinus:13.9840821592):1.183949867,Falco_tinnunculus:15.168032027):2.5766811299,Falco_columbarius:17.744713158):64.006296824):2.847309776):2.081205631,(Cuculus_fugax:27.38729383,(Cuculus_canorus:3.243905734,Cuculus_saturatus:3.2439057336):24.143388094800002):59.29223155168221):0.240264785):2.578411847,(Treron_sieboldii:35.61676347,(Streptopelia_orientalis:17.760682197199998,Columba_livia:17.7606821976):17.856081274900003):53.881438540000005):9.320860588):2.300871649,(Struthio_camelus:84.88656005,Dromaius_novaehollandiae:84.88656004):16.233374251);
	TREE tree_0879 = (((((((Anas_acuta:6.21424940741,Anas_crecca:6.2142494070000005):0.1841681467,(Anas_poecilorhyncha:0.04817974195,Anas_platyrhynchos:0.04817974195):6.350237812001001):1.761266107,Anas_penelope:8.1596836603):8.2481087289,(Mergus_serrator:14.245806439999999,Clangula_hyemalis:14.2458064393):2.16198595032):73.4558773533,((Bonasa_bonasia:18.612999218800002,Phasianus_versicolor:18.6129992175):4.975030368,(Pavo_cristatus:20.94130597,Gallus_gallus:20.9413059663):2.6467236196):66.275640143):16.74016716,((((((((((Bulweria_bulwerii:33.355007624,(Calonectris_leucomelas:20.801591898999998,(Puffinus_pacificus:10.907379404,Puffinus_tenuirostris:10.907379403810001):9.89421249193):12.5534157319):4.654369437,Fulmarus_glacialis:38.00937706):3.5689720012,Pterodroma_hypoleuca:41.578349065):17.42332571,Phoebastria_immutabilis:59.001674777000005):7.070178624,((Oceanodroma_tristrami:16.74971224,(Oceanodroma_leucorhoa:9.077610231,Oceanodroma_matsudairae:9.077610231):7.672102008):14.425256830999999,Oceanodroma_furcata:31.174969075):34.8968843304):6.048889336,((((Ardea_cinerea:18.8935228796,Bubulcus_ibis:18.893522878000002):10.9175613051,Nycticorax_nycticorax:29.811084184):1.470783557,Egretta_garzetta:31.281867743699998):8.228069347,Ixobrychus_sinensis:39.509937093):32.610805645):0.224792609,(Phalacrocorax_carbo:26.1144167625,Phalacrocorax_capillatus:26.114416766000005):46.23111858777911):3.379532669,((Podiceps_nigricollis:67.90677256,((Fulica_atra:16.153602769,Gallinula_chloropus:16.1536027678):19.043620833,Rallus_aquaticus:35.197223603):32.7095489586):4.765358265,(((((Scolopax_rusticola:27.600140435999997,(Gallinago_gallinago:15.1281746726,Gallinago_hardwickii:15.128174668389):12.471965764):8.056314796,Phalaropus_lobatus:35.65645523):1.803402264,(Calidris_subminuta:15.988435437000001,Calidris_ruficollis:15.988435437900002):21.47142205713):21.396418974,((((Anous_stolidus:18.434211623,(Larus_crassirostris:4.4013567683,Larus_ridibundus:4.40135676779):14.0328548557):0.6666972721,Sterna_fuscata:19.100908894999996):1.789474631,(((Cerorhinca_monocerata:7.100596976,Fratercula_cirrhata:7.100596976):6.752335559,(Aethia_cristatella:4.30523765,Aethia_pusilla:4.3052376494):9.547694885):1.680385081,(Uria_lomvia:4.743339931,Uria_aalge:4.743339931):10.7899776842):5.35706591):3.555129831,Glareola_maldivarum:24.445513353800003):34.41076311):5.572201231,(Himantopus_himantopus:44.5196324138,Pluvialis_fulva:44.5196324126):19.908845289):8.243653118):3.0529371953):7.030555849,((((Hirundapus_caudacutus:34.671710776,Apus_pacificus:34.6717107749):45.973631545799996,((((((Asio_flammeus:30.014222563,Strix_uralensis:30.014222564399997):3.014612606,(Otus_lempiji:16.7159837373,Otus_scops:16.7159837374):16.312851434):10.340789701,Ninox_scutulata:43.369624872):30.97529969,(((Dryocopus_martius:11.28730657397,(Picus_awokera:7.419609549,Picus_canus:7.4196095490000005):3.867697024):4.5238685314,(Dendrocopos_kizuki:13.065661795,(Dendrocopos_major:2.6718758659,Dendrocopos_leucotos:2.6718758659999997):10.393785929):2.7455133089999997):52.70619915,(Alcedo_atthis:24.9446653807,Megaceryle_lugubris:24.944665381):43.572708872999996):5.8275502992999995):1.2909614,Caprimulgus_indicus:75.6358859641):0.7500844502999999,((Accipiter_nisus:23.128423006200002,Accipiter_gentilis:23.128423008):7.277874301300001,(Milvus_migrans:23.333898249,Buteo_buteo:23.33389824784):7.0723990597):45.979673094999995):4.259371919):0.2486116436,((Falco_columbarius:14.37530355,((Falco_subbuteo:12.683489634399999,Falco_peregrinus:12.683489633373):0.7692956299,Falco_tinnunculus:13.452785264000001):0.9225182878):63.849381391799994,(((Garrulus_glandarius:18.6261954129,(Corvus_corone:8.7449261644,Corvus_macrorhynchos:8.744926164299999):9.88126924434):13.246145762000001,Lanius_bucephalus:31.872341167899997):19.486969076660003,(((Alauda_arvensis:36.087271466199994,((Delichon_urbicum:27.9392660098,((Cettia_diphone:13.9688761255,Urosphena_squameiceps:13.968876124999998):8.142204149,(Phylloscopus_coronatus:11.711801228,(Phylloscopus_borealoides:5.2870504863,Phylloscopus_borealis:5.287050486):6.4247507414000005):10.399279046):5.828185736560001):4.18688265,((Zosterops_japonicus:26.608406311299998,Ixos_amaurotis:26.608406319500002):5.497476855,Locustella_ochotensis:32.1058831695):0.02026549104):3.9611228001):6.580313616,(Parus_major:15.8022196859,(Parus_ater:14.547341927400002,Parus_varius:14.547341926300001):1.2548777585):26.8653653929):2.758699088,(((Bombycilla_garrulus:42.965907855,(((Turdus_naumanni:6.539354457600001,Turdus_pallidus:6.539354457599999):11.01065508547,Zoothera_dauma:17.5500095445):5.0410317970000005,(((Phoenicurus_auroreus:10.6649152948,Monticola_solitarius:10.6649152959):1.860796589,Luscinia_calliope:12.525711884):1.06449727898,Erithacus_akahige:13.590209163599999):9.000832177):20.3748665029):1.25574225,Regulus_regulus:44.221650108):0.3577311059,(((Coccothraustes_coccothraustes:18.767175751,(Carduelis_spinus:8.6915654869,Loxia_curvirostra:8.6915654863):10.0756102668):7.760095336999999,Emberiza_spodocephala:26.5272710935211):2.955803717,Passer_montanus:29.4830748101):15.096306392):0.8469029637):5.933026079999999):26.8653747076):2.6692690137):1.353345551,(Cuculus_fugax:24.327660629,(Cuculus_canorus:2.002629742,Cuculus_saturatus:2.0026297417):22.3250308855):57.9196389016):0.5083243449):0.9267981646,((Streptopelia_orientalis:18.7411871053,Columba_livia:18.7411871042):16.5438391137,Treron_sieboldii:35.28502621249999):48.397395811):22.92141486):2.244748487,(Struthio_camelus:58.63172045,Dromaius_novaehollandiae:58.631720454):50.21686495);
	TREE tree_9101 = (((((((Anas_acuta:4.0039883966800005,Anas_crecca:4.003988397):0.2839512511,(Anas_poecilorhyncha:0.01923265751,Anas_platyrhynchos:0.01923265751):4.26870699091):0.5851234094,Anas_penelope:4.8730630567999995):6.3395012344,(Clangula_hyemalis:9.3748080429,Mergus_serrator:9.3748080427):1.8377562491):64.7586364086,((Gallus_gallus:22.4921405654,Pavo_cristatus:22.492140566):1.2256730313,(Bonasa_bonasia:20.266777379899995,Phasianus_versicolor:20.2667773781):3.4510362166):52.2533870946):32.96264645,((((((Egretta_garzetta:36.662946072930005,((Bubulcus_ibis:13.13939249,Ardea_cinerea:13.139392494099999):19.036067479,Nycticorax_nycticorax:32.17545997):4.4874861051999995):13.97416511,Ixobrychus_sinensis:50.637111183):20.2466957069,(((((Pterodroma_hypoleuca:34.1951989074,(((Puffinus_tenuirostris:8.7643795121,Puffinus_pacificus:8.764379512):10.1764775599,Calonectris_leucomelas:18.940857075):7.616595194,Bulweria_bulwerii:26.557452269):7.6377466378):1.742018867,Fulmarus_glacialis:35.9372177742):16.842922886,Phoebastria_immutabilis:52.780140663):5.535757337,(((Oceanodroma_leucorhoa:16.6660776,Oceanodroma_tristrami:16.666077605599998):13.49162565,Oceanodroma_matsudairae:30.157703263000002):0.6637457407,Oceanodroma_furcata:30.821449):27.494448993):3.634278424,(Phalacrocorax_capillatus:16.5914897483,Phalacrocorax_carbo:16.591489749):45.3586866724):8.933630464):10.45952522,(((Rallus_aquaticus:42.4143665,(Fulica_atra:23.208289763,Gallinula_chloropus:23.208289764):19.206076736):35.3147480711,Podiceps_nigricollis:77.729114571):1.663158035,(((((Scolopax_rusticola:24.2684061982,(Gallinago_hardwickii:13.235219402,Gallinago_gallinago:13.235219402):11.033186796999999):6.647945283,Phalaropus_lobatus:30.916351486):2.469902855,(Calidris_ruficollis:15.049032649,Calidris_subminuta:15.0490326484):18.3372216904):25.863439908,((((Anous_stolidus:17.955168620000002,(Larus_ridibundus:4.22206630017,Larus_crassirostris:4.22206630024):13.733102320199999):1.155678642,Sterna_fuscata:19.110847262550003):2.468738334,(((Cerorhinca_monocerata:8.003694705,Fratercula_cirrhata:8.003694705):5.647097021,(Aethia_cristatella:4.431576926,Aethia_pusilla:4.4315769266):9.219214799900001):1.389539854,(Uria_lomvia:3.510389025,Uria_aalge:3.510389025):11.5299425546):6.539254016):3.141528619,Glareola_maldivarum:24.721114215):34.528580027000004):2.698496574,(Pluvialis_fulva:41.773203413999994,Himantopus_himantopus:41.7732034121):20.17498739):17.4440818):1.9510594987):5.69548552,((((Hirundapus_caudacutus:30.547825961999997,Apus_pacificus:30.547825960799997):54.441874301,((((((Asio_flammeus:33.656166364,Strix_uralensis:33.6561663659):5.886282944,(Otus_lempiji:18.147164361900003,Otus_scops:18.147164361999998):21.395284949):13.025218178,Ninox_scutulata:52.567667485):27.89117638,(((Dendrocopos_kizuki:18.501905323000003,(Dendrocopos_major:3.6223961095,Dendrocopos_leucotos:3.6223961090000003):14.8795092122):3.687320583,((Picus_awokera:11.5084853,Picus_canus:11.5084852991):4.375646597,Dryocopus_martius:15.884131896400001):6.3050940099999995):50.9211214371,(Alcedo_atthis:46.3866172042,Megaceryle_lugubris:46.386617195):26.723730146999998):7.3484965219):2.312749736,Caprimulgus_indicus:82.77159360990001):0.3640066876,((Milvus_migrans:26.902065834000002,Buteo_buteo:26.9020658303):3.7832814724700006,(Accipiter_nisus:24.839335093579997,Accipiter_gentilis:24.839335097000003):5.84601220643):52.450252988):1.8540999752):0.8719574967,(((Lanius_bucephalus:28.1336244569,((Corvus_macrorhynchos:7.3699175692,Corvus_corone:7.3699175699):9.4782314318,Garrulus_glandarius:16.848149003000003):11.2854754574):26.008248797500002,(((((Ixos_amaurotis:33.727988291,(Locustella_ochotensis:24.9410622896,Zosterops_japonicus:24.94106229622):8.786926001):2.398112931,(Delichon_urbicum:33.66199556086,((Cettia_diphone:17.387876253800002,Urosphena_squameiceps:17.387876253):7.631509774,((Phylloscopus_borealis:6.218829073,Phylloscopus_borealoides:6.218829073):7.76574629052,Phylloscopus_coronatus:13.984575363000001):11.034810664):8.6426095324):2.46410566):6.4171629029999995,Alauda_arvensis:42.5432641222):3.702311005,((Parus_ater:13.771805585,Parus_major:13.7718055835):2.5350611426,Parus_varius:16.306866723200002):29.9387084035):3.013588684,(((Bombycilla_garrulus:44.921806974000006,((Zoothera_dauma:17.0836369487,(Turdus_naumanni:6.543845988099999,Turdus_pallidus:6.543845986):10.5397909614668):10.318619281,(((Phoenicurus_auroreus:16.649563712699997,Monticola_solitarius:16.6495637123):1.6637832054000001,Luscinia_calliope:18.3133469191):1.1110137187,Erithacus_akahige:19.424360636499998):7.977895593400001):17.519550751999997):3.260988777,Regulus_regulus:48.182795756199994):0.5874517396,(Passer_montanus:32.798368951,((Coccothraustes_coccothraustes:21.118312799,(Carduelis_spinus:8.747692214299999,Loxia_curvirostra:8.7476922141):12.3706205874):6.5275906070000005,Emberiza_spodocephala:27.6459034014):5.152465546):15.97187854544):0.4889163172):4.8827094424999995):30.349169829459996,(((Falco_peregrinus:9.85093364947,Falco_columbarius:9.850933648):1.9116147366999998,Falco_subbuteo:11.762548385000002):1.0509987095,Falco_tinnunculus:12.8135470964):71.677496001):1.3706146752):0.817830622,(Cuculus_fugax:25.680382625999997,(Cuculus_saturatus:2.687626512,Cuculus_canorus:2.6876265119):22.99275611757):60.99910575679999):0.3593292416):4.487811752,(Treron_sieboldii:38.410902945626,(Streptopelia_orientalis:19.993540436,Columba_livia:19.9935404384):18.4173625065):53.115726433000006):17.40721776):11.5296559,(Struthio_camelus:68.36589892,Dromaius_novaehollandiae:68.365898918):52.097604079999996);
	TREE tree_1425 = (((((Clangula_hyemalis:5.5818841528,Mergus_serrator:5.581884153210001):0.67100233702,(((Anas_crecca:1.9194469258,Anas_acuta:1.91944692545):0.540973942,(Anas_platyrhynchos:0.06101828703,Anas_poecilorhyncha:0.06101828703):2.399402580521):0.5794202262,Anas_penelope:3.0398410938):3.2130453962):65.2037631801,((Gallus_gallus:15.3411921669,Pavo_cristatus:15.341192168):1.293851393,(Bonasa_bonasia:12.4540003393,Phasianus_versicolor:12.454000339799999):4.1810432192):54.821606114599994):14.2050716,(((((((Egretta_garzetta:36.6786307801,((Ardea_cinerea:20.152503036,Bubulcus_ibis:20.15250304):13.075065248,Nycticorax_nycticorax:33.227568275):3.451062499):6.1503860389,Ixobrychus_sinensis:42.829016825000004):23.04681788,((Phoebastria_immutabilis:56.414130207999996,((Fulmarus_glacialis:35.5157865164,Pterodroma_hypoleuca:35.5157865104):1.020322109,(Bulweria_bulwerii:28.293508949,(Calonectris_leucomelas:16.884441661,(Puffinus_pacificus:8.205942664,Puffinus_tenuirostris:8.205942665):8.678498996):11.409067296):8.242599669):19.8780215766):4.26723073,(Oceanodroma_matsudairae:41.93988522,((Oceanodroma_leucorhoa:18.82140354,Oceanodroma_tristrami:18.821403537):10.53884907,Oceanodroma_furcata:29.360252611):12.579632609):18.74147572):5.194473755):1.708658718,(Phalacrocorax_carbo:9.642839656,Phalacrocorax_capillatus:9.642839655509999):57.9416537544):4.176380871,(((((Phalaropus_lobatus:28.553021868000002,(Scolopax_rusticola:24.374933408000004,(Gallinago_gallinago:9.0414532527,Gallinago_hardwickii:9.0414532525):15.333480159):4.178088461):0.8630608753,(Calidris_subminuta:11.59648759,Calidris_ruficollis:11.59648759):17.819595157):23.645133706,(Glareola_maldivarum:23.2600590761,((((Larus_ridibundus:3.80839739735,Larus_crassirostris:3.8083973973200003):13.25394304468,Anous_stolidus:17.062340442):0.4043086843,Sterna_fuscata:17.4666491264):2.602336894,(((Cerorhinca_monocerata:6.505210379,Fratercula_cirrhata:6.505210377999999):6.507167612,(Aethia_cristatella:4.527607299,Aethia_pusilla:4.5276072994):8.4847706919):1.887194386,(Uria_aalge:4.264376393,Uria_lomvia:4.264376393):10.6351959838):5.1694136440000005):3.1910730549999995):29.801157368):7.717238913,(Himantopus_himantopus:42.482871203,Pluvialis_fulva:42.482871198):18.295584158):7.570591859,(Podiceps_nigricollis:66.2336738728,((Fulica_atra:17.907180934899998,Gallinula_chloropus:17.907180934000003):12.7415846353,Rallus_aquaticus:30.6487655725):35.5849082938):2.11537335):3.4118270657000003):4.831474437,(((((((((Strix_uralensis:27.731390679,Asio_flammeus:27.731390678):5.445009328,(Otus_scops:15.224771258399999,Otus_lempiji:15.224771257999999):17.951628745):8.758519642,Ninox_scutulata:41.934919652000005):29.55492699,((((Picus_awokera:7.196219152,Picus_canus:7.196219151699999):1.7938779500000002,Dryocopus_martius:8.9900971019):4.804305331,((Dendrocopos_major:2.12208109567,Dendrocopos_leucotos:2.1220810953):9.060205021,Dendrocopos_kizuki:11.182286117):2.6121163149999997):50.9373701345,(Alcedo_atthis:33.4069320517,Megaceryle_lugubris:33.406932055):31.324840498):6.7580740843000005):1.256470619,Caprimulgus_indicus:72.74631725200001):0.2551310551,((Accipiter_gentilis:23.997741744,Accipiter_nisus:23.997741745400003):6.0285906889,(Milvus_migrans:20.475899053,Buteo_buteo:20.475899051600003):9.550433382000001):42.9751158865226):0.8188050016,(Hirundapus_caudacutus:30.173362158,Apus_pacificus:30.173362161900002):43.64689116):1.510306999,((((Falco_subbuteo:9.6794211182,Falco_peregrinus:9.679421118799999):0.5581196137,Falco_columbarius:10.237540732):0.0411572272,Falco_tinnunculus:10.2786979602):63.729443474,(((Garrulus_glandarius:18.941016241,(Corvus_macrorhynchos:7.7008140845,Corvus_corone:7.700814085):11.2402021552):9.7988951534,Lanius_bucephalus:28.739911391870002):19.853084691299998,(((((Delichon_urbicum:29.6233244499,((Cettia_diphone:13.2387346618,Urosphena_squameiceps:13.2387346615):6.703002983,(Phylloscopus_coronatus:8.965695893,(Phylloscopus_borealis:4.624663258,Phylloscopus_borealoides:4.6246632581):4.3410326355599995):10.9760417514):9.6815868051):2.1028701,((Locustella_ochotensis:25.887339809300002,Zosterops_japonicus:25.8873398065301):4.675499923,Ixos_amaurotis:30.5628397304):1.163354818):2.5948655589,Alauda_arvensis:34.3210601088):3.638138775,((Parus_varius:14.046039752999999,Parus_ater:14.046039753):1.330208614,Parus_major:15.376248366):22.5829505132):2.354666887,(((((Zoothera_dauma:15.926020929500002,(Turdus_naumanni:5.63312391405,Turdus_pallidus:5.6331239139000004):10.2928970146):8.034525061,(Erithacus_akahige:16.1010613929,((Phoenicurus_auroreus:13.904504491730002,Monticola_solitarius:13.904504491800001):0.88763143518,Luscinia_calliope:14.7921359271):1.3089254651):7.85948459823):14.704164882,Bombycilla_garrulus:38.664710874):0.6775705564,Regulus_regulus:39.342281434):0.07495957128,(Passer_montanus:28.4145463666,((Coccothraustes_coccothraustes:15.461881033000001,(Carduelis_spinus:6.6193727394,Loxia_curvirostra:6.619372740399999):8.8425082941):5.355612396000001,Emberiza_spodocephala:20.817493422442503):7.597052937):11.002694638000001):0.8966247635):8.2791303138):25.41514535):1.3224188875):1.045012263,((Cuculus_canorus:0.9485171501,Cuculus_saturatus:0.9485171501):22.098699346300002,Cuculus_fugax:23.047216502):53.3283560772477):0.2167761416):2.073218569,((Streptopelia_orientalis:14.97427031,Columba_livia:14.974270310000001):12.96608279,Treron_sieboldii:27.940353099099998):50.72521419):6.996153986):0.3735845333,(Struthio_camelus:35.437606,Dromaius_novaehollandiae:35.437606005):50.59769981);
	TREE tree_2679 = (((((Mergus_serrator:10.205876697199999,Clangula_hyemalis:10.205876696299999):1.2200822704999998,(Anas_penelope:5.750955794199999,((Anas_crecca:4.00432618,Anas_acuta:4.0043261792):0.22431055429000002,(Anas_poecilorhyncha:0.05992007595,Anas_platyrhynchos:0.05992007595):4.16871665793):1.5223190599):5.6750031723):68.19894935279999,((Gallus_gallus:19.1572836515,Pavo_cristatus:19.157283646):2.943343828,(Bonasa_bonasia:17.4954614855,Phasianus_versicolor:17.4954614852):4.6051659931):57.52428084340001):28.2102386,(((((((Phoebastria_immutabilis:61.867352134,(((Bulweria_bulwerii:36.840636425,((Puffinus_pacificus:13.288722287999999,Puffinus_tenuirostris:13.288722286999999):11.6900706,Calonectris_leucomelas:24.978792886):11.861843541999999):3.571390576,Fulmarus_glacialis:40.4120270051):2.735084605,Pterodroma_hypoleuca:43.147111609999996):18.720240526):6.860329859,(Oceanodroma_furcata:35.283038677,((Oceanodroma_matsudairae:7.392389426,Oceanodroma_tristrami:7.392389426):13.03603576,Oceanodroma_leucorhoa:20.428425181999998):14.854613494):33.444643322):9.029757107,((((Bubulcus_ibis:24.63015071,Ardea_cinerea:24.630150706800002):15.14148673,Nycticorax_nycticorax:39.771637433):1.539108112,Egretta_garzetta:41.31074555194):11.662873491,Ixobrychus_sinensis:52.973619034):24.783820061):0.1954700117,(Phalacrocorax_carbo:11.6972999686,Phalacrocorax_capillatus:11.697299970300001):66.255609144):4.582656698,(((((Phalaropus_lobatus:33.430873594000005,((Gallinago_hardwickii:10.61588824,Gallinago_gallinago:10.615888241899999):16.16637832,Scolopax_rusticola:26.7822665555):6.648607039):0.634596857,(Calidris_ruficollis:16.011167189000002,Calidris_subminuta:16.01116718075):18.054303268600002):23.881982422,(Glareola_maldivarum:28.783632531,(((Sterna_fuscata:22.100771111,Anous_stolidus:22.100771111):0.8523557226,(Larus_ridibundus:5.788130047,Larus_crassirostris:5.78813004729):17.1649967886):1.300626724,(((Cerorhinca_monocerata:12.99381111,Fratercula_cirrhata:12.993811106999999):5.385295692,(Aethia_cristatella:6.321998362,Aethia_pusilla:6.3219983623000005):12.057108439):0.5988131787,(Uria_aalge:4.153243815,Uria_lomvia:4.153243815):14.8246761624):5.2758335800000005):4.5298789693):29.163820348):11.60168051,(Pluvialis_fulva:37.478180624,Himantopus_himantopus:37.4781806225):32.070952766):7.590436751,(Podiceps_nigricollis:76.3649487982,(Rallus_aquaticus:41.2002311839,(Fulica_atra:21.77855551302,Gallinula_chloropus:21.778555512):19.42167567243):35.164717619):0.7746213396):5.395995663000001):4.145538945,((((Hirundapus_caudacutus:25.550637874,Apus_pacificus:25.550637874699998):58.95388505790001,((((((Strix_uralensis:34.431654437999995,Asio_flammeus:34.431654437000006):7.403519151,(Otus_scops:18.793588438,Otus_lempiji:18.7935884384):23.041585148):9.749125938,Ninox_scutulata:51.584299525):30.34172755,(((Dryocopus_martius:14.156064809,(Picus_awokera:11.06208235,Picus_canus:11.062082346099999):3.0939824629999997):5.7121747990000005,(Dendrocopos_kizuki:15.3693930721,(Dendrocopos_major:2.847501019,Dendrocopos_leucotos:2.8475010190999996):12.52189205274):4.498846535):50.360528717,(Megaceryle_lugubris:31.123639014000002,Alcedo_atthis:31.123639016400002):39.105129298):11.697258751):1.065459846,Caprimulgus_indicus:82.9914869295):0.2543620634,((Accipiter_nisus:26.056920512,Accipiter_gentilis:26.056920513999998):8.17430626,(Buteo_buteo:27.738766137391,Milvus_migrans:27.738766137000002):6.4924606353000005):49.014622216999996):1.2586739383999999):0.2965842404,((Falco_tinnunculus:14.3762659072,((Falco_columbarius:9.460818087,Falco_subbuteo:9.4608180879):1.9401773441,Falco_peregrinus:11.4009954312):2.9752704750000003):68.17746888799999,((Lanius_bucephalus:28.983335891,(Garrulus_glandarius:18.1932422167,(Corvus_corone:8.2482658862,Corvus_macrorhynchos:8.24826588627):9.944976328):10.7900936777):27.556006776044402,(((Alauda_arvensis:42.0871967832,((((Cettia_diphone:17.906892540999998,Urosphena_squameiceps:17.9068925417):6.338680227,((Phylloscopus_borealis:6.914333294,Phylloscopus_borealoides:6.9143332946000005):6.02388042724,Phylloscopus_coronatus:12.938213722):11.307359046999998):11.3893118416,Delichon_urbicum:35.634884607100005):1.757192203,((Locustella_ochotensis:27.790216039570005,Zosterops_japonicus:27.79021604557):7.871943057,Ixos_amaurotis:35.662159099):1.729917714):4.6951199664):5.517629581,((Parus_varius:18.1498299552,Parus_ater:18.149829957199998):2.427895762,Parus_major:20.577725718000003):27.027100643999997):3.98706301,(((Bombycilla_garrulus:45.493112031500004,((Zoothera_dauma:24.083316039,(Turdus_pallidus:8.840376904,Turdus_naumanni:8.8403769052):15.242939132263):9.215121082300001,(((Phoenicurus_auroreus:19.2214581158,Monticola_solitarius:19.221458114):2.498922923,Luscinia_calliope:21.720381038030002):1.5165268136999999,Erithacus_akahige:23.236907850100003):10.0615292704):12.1946749152):3.075753678,Regulus_regulus:48.568865712000004):0.6695815808,(((Coccothraustes_coccothraustes:20.768174751,(Loxia_curvirostra:10.0663853304,Carduelis_spinus:10.0663853307):10.7017894163):7.553531753,Emberiza_spodocephala:28.321706501998698):1.906741497,Passer_montanus:30.228447999179995):19.009999291):2.353442079):4.947453296):26.014392119100002):2.2473723782999997):1.296455684,(Cuculus_fugax:27.916384782199998,(Cuculus_canorus:3.749145075,Cuculus_saturatus:3.7491450748):24.1672397067):58.18117806675):0.5835419017):2.938317091,((Columba_livia:17.586410307399998,Streptopelia_orientalis:17.5864103088):15.961747328900001,Treron_sieboldii:33.548157636499994):56.071264207):18.21572507):10.28567832,(Struthio_camelus:70.38623438,Dromaius_novaehollandiae:70.38623437599999):47.73459082);
	TREE tree_9749 = (((((Clangula_hyemalis:5.9985397074,Mergus_serrator:5.998539707400001):2.096121163006,(((Anas_acuta:2.2570117028700003,Anas_crecca:2.2570117026000003):0.52440720311,(Anas_platyrhynchos:0.02086470901,Anas_poecilorhyncha:0.02086470901):2.7605541964199998):0.2932354807,Anas_penelope:3.0746543861999998):5.0200064833):71.49425122919999,((Pavo_cristatus:16.54713454476,Gallus_gallus:16.5471345485):1.449494072,(Bonasa_bonasia:14.869643539,Phasianus_versicolor:14.8696435393):3.1269850813):61.592283473600006):18.34246534,(((((((((Oceanodroma_tristrami:18.26981238,Oceanodroma_leucorhoa:18.269812375999997):12.671333052,Oceanodroma_furcata:30.94114543):18.5535092987,Oceanodroma_matsudairae:49.49465472999999):8.537454565,(Phoebastria_immutabilis:55.26929346,((((Calonectris_leucomelas:17.492890912,(Puffinus_pacificus:7.7861842160000005,Puffinus_tenuirostris:7.7861842150000005):9.706706696000001):12.448483395,Bulweria_bulwerii:29.9413743):4.25090408,Fulmarus_glacialis:34.192278383):2.18966616,Pterodroma_hypoleuca:36.3819445508):18.887348908):2.7628158359):9.199512715,(((Nycticorax_nycticorax:35.731022758,(Bubulcus_ibis:21.960015212000002,Ardea_cinerea:21.960015210999998):13.771007547):3.876451946,Egretta_garzetta:39.60747470413):6.81785138,Ixobrychus_sinensis:46.425326082):20.806295921):0.2015829586,(Phalacrocorax_carbo:9.1032972247,Phalacrocorax_capillatus:9.1032972245):58.3299077506685):7.407819553,((Podiceps_nigricollis:70.7610839342,((Fulica_atra:18.4609624979,Gallinula_chloropus:18.460962500999997):27.56819485641,Rallus_aquaticus:46.0291573521):24.731926579600003):1.603714349,(((((Scolopax_rusticola:23.331643194,(Gallinago_hardwickii:13.1603032608,Gallinago_gallinago:13.160303260600001):10.171339939):6.799581397000001,Phalaropus_lobatus:30.131224598):0.2714603946,(Calidris_ruficollis:14.759499863400002,Calidris_subminuta:14.759499862):15.6431851265):23.131266059999998,((((Anous_stolidus:16.402312174000002,(Larus_ridibundus:4.6690552791,Larus_crassirostris:4.6690552792):11.733256894500002):0.663153682,Sterna_fuscata:17.065465857):3.530346456,(((Cerorhinca_monocerata:7.985795958,Fratercula_cirrhata:7.985795958000001):5.47212549,(Aethia_pusilla:4.491486652,Aethia_cristatella:4.491486652):8.966434795):2.299738029,(Uria_aalge:4.086466191,Uria_lomvia:4.086466191):11.6711932863):4.8381528356):4.672058462,Glareola_maldivarum:25.267870777):28.266080276):7.995411158,(Pluvialis_fulva:41.979873833,Himantopus_himantopus:41.979873838399996):19.549488366):10.83543608):2.4762262337):4.648049462,(((((((((Asio_flammeus:28.981660133,Strix_uralensis:28.981660133900004):3.578178776,(Otus_lempiji:16.2356370187,Otus_scops:16.2356370193):16.32420189):15.342329292999999,Ninox_scutulata:47.902168197):27.84145799,(((Dendrocopos_kizuki:13.400263438,(Dendrocopos_leucotos:2.5379703194,Dendrocopos_major:2.5379703189000002):10.8622931192):3.927107288,(Dryocopus_martius:11.49289729041,(Picus_awokera:7.688893568,Picus_canus:7.6888935677):3.8040037218):5.834473436):48.9032936001,(Megaceryle_lugubris:42.813235062000004,Alcedo_atthis:42.8132350534):23.417429278999997):9.5129618661):0.9102425138,Caprimulgus_indicus:76.6538687048):0.05095931261,((Buteo_buteo:21.994522265280004,Milvus_migrans:21.994522265):5.216650405699999,(Accipiter_nisus:21.450054966499998,Accipiter_gentilis:21.450054965):5.761117705799999):49.493655344963):1.352540535,(Apus_pacificus:27.8671897097,Hirundapus_caudacutus:27.867189715000002):50.190178851):0.2452538778,(((((Corvus_corone:4.4931399680999995,Corvus_macrorhynchos:4.4931399681999995):5.1727224452,Garrulus_glandarius:9.6658624139):5.030501279399999,Lanius_bucephalus:14.6963636931):35.06864627415,(((Alauda_arvensis:37.7543700018715,((((Cettia_diphone:13.801190513765,Urosphena_squameiceps:13.8011905138):6.536377117,(Phylloscopus_coronatus:10.309637506,(Phylloscopus_borealis:6.025739382,Phylloscopus_borealoides:6.025739382):4.28389812328):10.0279301254):8.714546859,Delichon_urbicum:29.0521144901):4.55501472,(Ixos_amaurotis:31.557442948800002,(Locustella_ochotensis:27.768985370000003,Zosterops_japonicus:27.768985372438003):3.7884575809):2.049686255):4.147240792):3.873132005,((Parus_varius:16.052013502999998,Parus_ater:16.0520135067):1.13845509,Parus_major:17.190468597000002):24.4370333993):3.096518636,(((((Zoothera_dauma:20.8561784588,(Turdus_pallidus:8.549603378,Turdus_naumanni:8.5496033783):12.306575081299998):10.5806978801,((Luscinia_calliope:19.54273712865,(Phoenicurus_auroreus:18.704615719099998,Monticola_solitarius:18.7046157189):0.8381214074000001):0.38217884295000004,Erithacus_akahige:19.924915971100003):11.5119603691):10.6013838764,Bombycilla_garrulus:42.0382602223):0.8179707239,Regulus_regulus:42.856230946):0.8589250291,(((Coccothraustes_coccothraustes:22.5183013846,(Carduelis_spinus:10.0482132404,Loxia_curvirostra:10.048213240599999):12.470088142399998):6.7119945581,Emberiza_spodocephala:29.230295941481398):4.4055985859,Passer_montanus:33.6358945294):10.079261441700002):1.00886467):5.0409893251):25.694752578199996,((Falco_peregrinus:9.666357597400001,(Falco_tinnunculus:8.8993623973,Falco_subbuteo:8.8993623958):0.7669952009000001):0.295674471,Falco_columbarius:9.9620320679):65.497730474):2.84285989):1.051759969,((Cuculus_saturatus:3.075305824,Cuculus_canorus:3.0753058249):18.89283911198,Cuculus_fugax:21.968144932999998):57.386237472000005):0.1346915778):2.592926368,(Treron_sieboldii:23.577008800799998,(Streptopelia_orientalis:12.6361612151,Columba_livia:12.63616121523):10.9408475863):58.50499155):15.84937709):7.108933365,(Struthio_camelus:56.74121638,Dromaius_novaehollandiae:56.741216382000005):48.29909442);
	TREE tree_5271 = (((((((Anas_acuta:2.25182075577,Anas_crecca:2.251820756):0.412649203,(Anas_poecilorhyncha:0.03748648513,Anas_platyrhynchos:0.03748648513):2.6269834742510003):0.6835034395,Anas_penelope:3.3479733978):4.1004742527,(Clangula_hyemalis:5.758181457,Mergus_serrator:5.758181458):1.69026619432):72.6347498671,((Gallus_gallus:20.9987207871,Pavo_cristatus:20.998720784):3.3032401510000002,(Bonasa_bonasia:18.4054970985,Phasianus_versicolor:18.405497097799998):5.896463839999999):55.7812365871):22.56993265,(((((((Phoebastria_immutabilis:59.316092854,(((Bulweria_bulwerii:29.608548550000002,(Calonectris_leucomelas:23.82515613945,(Puffinus_tenuirostris:11.798808801,Puffinus_pacificus:11.7988088):12.026347342):5.7833924153):10.04029085,Pterodroma_hypoleuca:39.6488394055):1.8439402049,Fulmarus_glacialis:41.492779606):17.823313247):4.466837497,((Oceanodroma_leucorhoa:14.73208534,(Oceanodroma_tristrami:14.22050063,Oceanodroma_matsudairae:14.220500626):0.5115847168):15.34521506,Oceanodroma_furcata:30.077300396):33.7056299474):5.03387876,(Phalacrocorax_capillatus:12.456947353509001,Phalacrocorax_carbo:12.45694735):56.3598617682):1.3182613345,(Ixobrychus_sinensis:43.095829204,((Nycticorax_nycticorax:29.407099241000004,(Bubulcus_ibis:16.203316877,Ardea_cinerea:16.2033168743):13.203782365):2.139304196,Egretta_garzetta:31.5464034357):11.549425764):27.039241245):0.9950422323,(((Rallus_aquaticus:35.36111037596,(Gallinula_chloropus:14.284416004,Fulica_atra:14.284416005099999):21.076694372):32.881041179600004,Podiceps_nigricollis:68.2421515653):1.143115059,(((((Scolopax_rusticola:24.2366667072,(Gallinago_hardwickii:14.318845893000002,Gallinago_gallinago:14.318845892999999):9.917820815):5.502797814,Phalaropus_lobatus:29.739464519):0.9124750473,(Calidris_subminuta:14.142028059000001,Calidris_ruficollis:14.1420280578):16.5099115119):27.157709352,((((Anous_stolidus:16.929493029,(Larus_ridibundus:4.762729016228,Larus_crassirostris:4.7627290161):12.166764013):0.4404070113,Sterna_fuscata:17.36990004):2.118217243,(((Cerorhinca_monocerata:6.756730243,Fratercula_cirrhata:6.756730243):6.581632658,(Aethia_cristatella:3.924726866,Aethia_pusilla:3.9247268656):9.413636036):2.440770695,(Uria_aalge:2.904871669,Uria_lomvia:2.904871669):12.8742619269):3.708983688):4.941759844,Glareola_maldivarum:24.42987712983):33.379771787):8.039796681,(Himantopus_himantopus:47.5741328602,Pluvialis_fulva:47.574132864599996):18.275312734099998):3.535821027):1.7448460554):9.340369391,((((Hirundapus_caudacutus:24.447172242,Apus_pacificus:24.4471722412):54.43172513500001,((((((Asio_flammeus:26.4960497589,Strix_uralensis:26.496049753900003):4.22328345,(Otus_scops:13.8436780185,Otus_lempiji:13.843678017830001):16.875655187):6.615958142,Ninox_scutulata:37.335291341):36.01091459,((((Dendrocopos_major:2.10018057849,Dendrocopos_leucotos:2.100180579):11.024588771,Dendrocopos_kizuki:13.124769350000001):3.179257775,(Dryocopus_martius:11.611273508499998,(Picus_awokera:8.339177356,Picus_canus:8.3391773558):3.2720961528):4.6927536145):49.7118098806,(Alcedo_atthis:41.499126580500004,Megaceryle_lugubris:41.499126577999995):24.5167104308):7.330368935500001):2.856864809,Caprimulgus_indicus:76.20307075619999):0.0007469448503,((Milvus_migrans:25.269450176,Buteo_buteo:25.2694501802):5.432430891,(Accipiter_nisus:26.073218796200003,Accipiter_gentilis:26.073218796200003):4.628662274):45.501936627169805):2.6750796788999995):0.4361921551,(((Lanius_bucephalus:21.531585874999998,((Corvus_corone:5.1331303802,Corvus_macrorhynchos:5.133130380699999):8.1081574059,Garrulus_glandarius:13.241287786000001):8.2902980876):27.720384488180002,(((Alauda_arvensis:34.4774470573,((Ixos_amaurotis:30.30812149,(Zosterops_japonicus:25.105578255850002,Locustella_ochotensis:25.105578259999994):5.202543235):2.464095684,(Delichon_urbicum:31.11821749,((Urosphena_squameiceps:16.7686481356,Cettia_diphone:16.7686481331):7.842593159,(Phylloscopus_coronatus:12.043703178000001,(Phylloscopus_borealis:6.9957924,Phylloscopus_borealoides:6.9957924):5.0479107773):12.567538115):6.5069761965):1.653999682):1.705229882):6.275823927,((Parus_ater:14.938002804600002,Parus_varius:14.938002803500002):1.041530663,Parus_major:15.979533467699998):24.7737375233):3.450435182,(((((Zoothera_dauma:12.884741246499999,(Turdus_pallidus:5.1999392526,Turdus_naumanni:5.1999392534):7.6848019934080005):7.487542433,(Erithacus_akahige:12.2801689849,(Luscinia_calliope:11.6132515545,(Phoenicurus_auroreus:11.0876038021,Monticola_solitarius:11.087603801599998):0.52564775221):0.6669174309):8.092114694900001):16.270749809,Bombycilla_garrulus:36.643033489):6.800881622,Regulus_regulus:43.443915113):0.1923270457,(((Coccothraustes_coccothraustes:21.821583058999998,(Loxia_curvirostra:10.257203484549999,Carduelis_spinus:10.257203485):11.564379571):7.1345272251,Emberiza_spodocephala:28.9561102789):3.138854267,Passer_montanus:32.0949645507):11.541277607999998):0.5674640123):5.0482641946):28.692681924000002,(((Falco_subbuteo:10.876263917873,Falco_peregrinus:10.8762639182):1.691124692,Falco_columbarius:12.5673886145):0.7275981753,Falco_tinnunculus:13.2949867853):64.649665505):1.3704372460999998):1.10649063,((Cuculus_saturatus:2.052259634,Cuculus_canorus:2.0522596339600003):21.3821936534,Cuculus_fugax:23.43445328):56.98712686708001):0.04890190667):1.800500318,(Treron_sieboldii:32.1287915474,(Streptopelia_orientalis:15.9040215272,Columba_livia:15.904021527):16.2247700197):50.142190840000005):20.38214779):24.7406463,(Struthio_camelus:51.93682545,Dromaius_novaehollandiae:51.93682545):75.456951054);
	TREE tree_3786 = (((((Clangula_hyemalis:6.930202587,Mergus_serrator:6.93020258712):1.0767146052699998,((((Anas_poecilorhyncha:0.05700869176,Anas_platyrhynchos:0.05700869176):2.6235247133020003,Anas_acuta:2.6805334050000003):0.1433102335,Anas_crecca:2.8238436389):1.457076863,Anas_penelope:4.2809205013):3.7259966904):78.3031233178,((Gallus_gallus:23.492303647900002,Pavo_cristatus:23.492303652000004):0.4255679146,(Bonasa_bonasia:20.286497478999998,Phasianus_versicolor:20.286497477):3.6313740865999997):62.392168944000005):23.99076044,((((((Ixobrychus_sinensis:48.97485814199999,((Nycticorax_nycticorax:36.443133271,Egretta_garzetta:36.443133264699995):1.482740723,(Ardea_cinerea:21.059367065199996,Bubulcus_ibis:21.059367062):16.86650692):11.048984152):28.655744108,(Phalacrocorax_carbo:10.25555704211,Phalacrocorax_capillatus:10.255557042799998):67.375045207):3.429474433,(((Pterodroma_hypoleuca:46.32469370290001,((Bulweria_bulwerii:32.817804346,(Calonectris_leucomelas:23.135882198,(Puffinus_pacificus:9.797601864999999,Puffinus_tenuirostris:9.797601865):13.338280326):9.681922154):9.690702208,Fulmarus_glacialis:42.508506553):3.816187147):19.90022333,Phoebastria_immutabilis:66.224917031):2.872529067,((Oceanodroma_tristrami:16.42019918,Oceanodroma_leucorhoa:16.420199177):20.419674827,(Oceanodroma_matsudairae:5.211347193,Oceanodroma_furcata:5.211347193):31.6285268084):32.257572096000004):11.962630584000001):4.405924486,((Podiceps_nigricollis:83.164567864,(Rallus_aquaticus:40.609866441,(Fulica_atra:16.0551372811,Gallinula_chloropus:16.055137281):24.554729155):42.554701424):1.65029873,(((((Scolopax_rusticola:31.820344888100003,(Gallinago_hardwickii:9.080149836899999,Gallinago_gallinago:9.080149838):22.740195051):8.285996497,Phalaropus_lobatus:40.10634137700001):1.347723399,(Calidris_ruficollis:17.542255205,Calidris_subminuta:17.5422552031):23.911809581):25.152889291999998,(Glareola_maldivarum:27.689280411800002,(((Sterna_fuscata:21.558148930999998,Anous_stolidus:21.558148931999998):1.566503595,(Larus_ridibundus:5.203989139100001,Larus_crassirostris:5.2039891382):17.9206633895):1.653766833,(((Cerorhinca_monocerata:8.942519109,Fratercula_cirrhata:8.942519109):8.808736362,(Aethia_pusilla:5.955799749,Aethia_cristatella:5.9557997494):11.795455722):0.7132936117,(Uria_aalge:5.891480815,Uria_lomvia:5.891480815):12.57306826854):6.313870275999999):2.9108610526):38.917673653):9.361327942,(Pluvialis_fulva:60.641617249,Himantopus_himantopus:60.6416172607):15.326664755):8.846584581):0.65113457875):12.79586904,(((((((((Asio_flammeus:41.785291990299996,Strix_uralensis:41.785291991899996):1.246702233,(Otus_scops:21.1077163351,Otus_lempiji:21.1077163346):21.924277883000002):16.012576254,Ninox_scutulata:59.04457047740001):31.46731667,(((Dryocopus_martius:11.3904114034,(Picus_awokera:9.40807648,Picus_canus:9.4080764795):1.9823349238):4.985842488,(Dendrocopos_kizuki:13.507827938,(Dendrocopos_major:3.170985992,Dendrocopos_leucotos:3.1709859916000003):10.336841947):2.8684259529):65.9070903143,(Alcedo_atthis:45.519223962,Megaceryle_lugubris:45.51922395599999):36.764120233999996):8.228542954):1.827057857,Caprimulgus_indicus:92.33894500381001):0.9571590358,((Accipiter_gentilis:28.801982246,Accipiter_nisus:28.801982236900002):7.477364195899999,(Milvus_migrans:31.009745884399997,Buteo_buteo:31.009745884300003):5.269600553):57.01675759800001):1.158499121,(Apus_pacificus:29.71462703146,Hirundapus_caudacutus:29.714627035):64.7399761243):0.1439026372,((((Falco_subbuteo:15.9205337008,Falco_peregrinus:15.920533701):1.24413421,Falco_tinnunculus:17.16466791046):1.400471619,Falco_columbarius:18.56513953):73.870400674,((Lanius_bucephalus:29.2195118934,(Garrulus_glandarius:18.623893772,(Corvus_macrorhynchos:8.8663518377,Corvus_corone:8.8663518373):9.75754193533):10.5956181231):27.8934822003,(((Alauda_arvensis:41.00576597919999,(((Locustella_ochotensis:22.5877423013,Zosterops_japonicus:22.587742300889996):8.917387499,Ixos_amaurotis:31.5051298):5.053896885,(((Urosphena_squameiceps:15.759328732,Cettia_diphone:15.7593287325):5.10489592,(Phylloscopus_coronatus:12.077996889000001,(Phylloscopus_borealis:4.358507558,Phylloscopus_borealoides:4.3585075587999995):7.71948932982):8.786227764):9.54214534706,Delichon_urbicum:30.406370005):6.152656692):4.4467392881):2.299186317,((Parus_ater:17.017078464,Parus_varius:17.0170784645):0.02316392665,Parus_major:17.040242391):26.2647099):3.922574796,(((((Zoothera_dauma:20.2984276608,(Turdus_pallidus:8.392576355000001,Turdus_naumanni:8.392576355000001):11.9058513054):13.039345679,(((Monticola_solitarius:18.708394355,Phoenicurus_auroreus:18.70839435599):1.478331797,Luscinia_calliope:20.186726153):1.75670494761,Erithacus_akahige:21.9434311013):11.394342238899998):9.9867653661,Bombycilla_garrulus:43.324538708000006):2.430146115,Regulus_regulus:45.75468482000001):0.7609739266,(Passer_montanus:34.36173325119999,((Coccothraustes_coccothraustes:21.7475134646,(Carduelis_spinus:9.2190082782,Loxia_curvirostra:9.219008278499999):12.5285051885):10.759616032,Emberiza_spodocephala:32.5071294919518):1.8546037533000002):12.153925501):0.7118683385):9.885467):35.3225461214):2.1629655899):2.962145142,(Cuculus_fugax:34.319750389000006,(Cuculus_saturatus:3.160321998,Cuculus_canorus:3.1603219983):31.159428391):63.24090056834001):0.7012192657):1.516406548,((Columba_livia:23.3260459983,Streptopelia_orientalis:23.3260459982):15.070399312600001,Treron_sieboldii:38.3964453102):61.38183144):10.52252419):7.275201676,(Struthio_camelus:55.24900695,Dromaius_novaehollandiae:55.249006961000006):62.32699565);
	TREE tree_3721 = (((((((Anas_acuta:1.7503148250799998,Anas_crecca:1.7503148251):0.1030668883,(Anas_poecilorhyncha:0.02337306639,Anas_platyrhynchos:0.02337306639):1.8300086473100001):0.4733187371,Anas_penelope:2.3267004505):3.050008213,(Mergus_serrator:4.65042721222,Clangula_hyemalis:4.6504272118):0.7262814524499999):81.57952238920001,((Pavo_cristatus:26.044376384999996,Gallus_gallus:26.044376385200003):3.8592964190000005,(Bonasa_bonasia:23.538192241899996,Phasianus_versicolor:23.538192242999997):6.3654805633):57.0525582458):12.64769284,((((((((Bubulcus_ibis:19.357011378,Ardea_cinerea:19.3570113825):18.11525443,(Nycticorax_nycticorax:35.2012272528,Egretta_garzetta:35.2012272569):2.271038564):2.258583399,Ixobrychus_sinensis:39.730849218):36.698299912,(Phalacrocorax_carbo:12.940071683,Phalacrocorax_capillatus:12.940071683349998):63.489077453):0.9411099604,((Phoebastria_immutabilis:63.378703157,(((Bulweria_bulwerii:34.91767312,(Calonectris_leucomelas:19.684256667,(Puffinus_tenuirostris:11.0203895682,Puffinus_pacificus:11.020389567999999):8.663867099600001):15.2334164539):6.780141755,Fulmarus_glacialis:41.697814873):5.225566736,Pterodroma_hypoleuca:46.923381616):16.455321544):4.777179698,(((Oceanodroma_leucorhoa:23.16972621,Oceanodroma_matsudairae:23.169726212):0.02220155908,Oceanodroma_tristrami:23.191927771000003):13.08323926,Oceanodroma_furcata:36.275167026000005):31.880715826):9.2143762409):7.80221341,((((Fulica_atra:15.2792757755,Gallinula_chloropus:15.279275779):19.773554414,Rallus_aquaticus:35.052830187):46.242822442999994,Podiceps_nigricollis:81.2956526367):1.626429762,((((((Gallinago_hardwickii:5.967131226,Gallinago_gallinago:5.967131226):20.142110621999997,Scolopax_rusticola:26.109241846):9.674526111,Phalaropus_lobatus:35.783767956000005):0.01963189034,(Calidris_subminuta:16.0536321358,Calidris_ruficollis:16.053632135100003):19.7497677134):30.565074712,(((((Larus_crassirostris:5.4178937404,Larus_ridibundus:5.4178937397):14.635816393309998,Anous_stolidus:20.053710134):0.9201607634,Sterna_fuscata:20.9738708982):2.359271411,(((Cerorhinca_monocerata:7.750875531,Fratercula_cirrhata:7.75087553):9.737522506,(Aethia_cristatella:5.357389519,Aethia_pusilla:5.3573895193):12.131008519):1.381693177,(Uria_lomvia:3.699232823,Uria_aalge:3.699232823):15.170858391099998):4.463051094):3.7361343639999998,Glareola_maldivarum:27.0692766754):39.29919789):4.449416081,(Pluvialis_fulva:49.652016143000004,Himantopus_himantopus:49.6520161472):21.165874496):12.10419176):2.2503901069900003):2.039984177,(((((((((Asio_flammeus:33.2181830566,Strix_uralensis:33.218183057800005):8.364898323,(Otus_lempiji:19.3014965968,Otus_scops:19.301496597):22.2815847819):8.172372938,Ninox_scutulata:49.755454314699996):31.28210452,(((Dryocopus_martius:14.163221146169999,(Picus_awokera:10.39440522,Picus_canus:10.394405218):3.768815929):7.56578177906,((Dendrocopos_leucotos:2.9576733094,Dendrocopos_major:2.9576733099999997):13.8380998687,Dendrocopos_kizuki:16.795773179):4.9332297474):46.916864816300006,(Megaceryle_lugubris:35.1085111856,Alcedo_atthis:35.108511184):33.537356564):12.391691095299999):2.50147963,Caprimulgus_indicus:83.53903847773):0.01480271336,((Accipiter_nisus:23.187244201000002,Accipiter_gentilis:23.187244201000002):6.976998797599999,(Milvus_migrans:23.5920827669,Buteo_buteo:23.592082768):6.572160231400001):53.3895981882639):1.1579731,(Apus_pacificus:29.405207070499998,Hirundapus_caudacutus:29.405207073):55.306607211599996):0.07285537486,(((Lanius_bucephalus:33.571787865,((Corvus_corone:8.6468984754,Corvus_macrorhynchos:8.646898475):12.815280257400001,Garrulus_glandarius:21.4621787371):12.1096091299):19.08908990323,(((Alauda_arvensis:39.911304003000005,(((Locustella_ochotensis:25.03412702,Zosterops_japonicus:25.034127022859998):6.97017717,Ixos_amaurotis:32.0043041896):1.100131704,((((Phylloscopus_borealoides:5.682807917,Phylloscopus_borealis:5.682807916):5.65680894675,Phylloscopus_coronatus:11.3396168632):11.352078302,(Cettia_diphone:15.636532859599999,Urosphena_squameiceps:15.636532860541):7.055162305):7.4882130148,Delichon_urbicum:30.179908179999998):2.924527715):6.80686811):3.637939047,((Parus_ater:16.6612156064,Parus_varius:16.6612156052):1.352794867,Parus_major:18.0140104746):25.535232575200002):5.515713463,(((((Zoothera_dauma:18.6682672211,(Turdus_pallidus:7.942241170300001,Turdus_naumanni:7.9422411712):10.726026052699998):7.750903257999999,(((Monticola_solitarius:13.7053787546,Phoenicurus_auroreus:13.7053787541):1.37072485,Luscinia_calliope:15.076103604140002):1.1115241876,Erithacus_akahige:16.1876277925):10.2315426877):18.469270687999998,Bombycilla_garrulus:44.8884411739):1.014845752,Regulus_regulus:45.903286917):1.9482185,(Passer_montanus:34.48859752894,((Coccothraustes_coccothraustes:20.336419074,(Carduelis_spinus:8.5407489696,Loxia_curvirostra:8.540748967299999):11.795670105):9.562795466,Emberiza_spodocephala:29.899214543499998):4.589382992):13.36290788818):1.213451097):3.595921248):30.223780993000002,((Falco_columbarius:13.59376849,(Falco_subbuteo:12.195810698799999,Falco_peregrinus:12.1958106983):1.397957789):1.637829289,Falco_tinnunculus:15.231597774299999):67.653060987):1.9000109023):1.440115218,((Cuculus_canorus:4.106669052,Cuculus_saturatus:4.1066690517):16.8415492132,Cuculus_fugax:20.948218261999997):65.276566613):0.9876718021):2.251734778,(Treron_sieboldii:33.747746628,(Streptopelia_orientalis:18.5504091097,Columba_livia:18.5504091102):15.197337516900001):55.716444835):10.13973244):15.2110116,(Struthio_camelus:40.20087072,Dromaius_novaehollandiae:40.200870721):74.61406478);
	TREE tree_7650 = (((((((Anas_crecca:2.4788144091,Anas_acuta:2.4788144093999995):0.2254648554,(Anas_platyrhynchos:0.0894547722,Anas_poecilorhyncha:0.0894547722):2.614824492941):0.7615701025,Anas_penelope:3.4658493674999997):3.8315950222,(Clangula_hyemalis:6.0166584773,Mergus_serrator:6.0166584773):1.2807859130300001):83.8218148998,((Gallus_gallus:18.4179259332,Pavo_cristatus:18.417925936):1.7373505531,(Bonasa_bonasia:15.2670860146,Phasianus_versicolor:15.267086013600002):4.888190473):70.9639828029):8.209667966,((((((((Nycticorax_nycticorax:34.6525152002,(Bubulcus_ibis:14.01715174,Ardea_cinerea:14.017151737):20.6353634622):0.897314428,Egretta_garzetta:35.54982963):7.7694603607,Ixobrychus_sinensis:43.319289988):22.872644343,(Phalacrocorax_carbo:8.954676477100001,Phalacrocorax_capillatus:8.9546764765):57.237257848920805):1.887874333,(((Pterodroma_hypoleuca:37.686640985,((((Puffinus_pacificus:7.929869276,Puffinus_tenuirostris:7.9298692757):11.930373473,Calonectris_leucomelas:19.860242749999998):7.5503269930000005,Bulweria_bulwerii:27.41056975):7.577748468,Fulmarus_glacialis:34.988318214):2.6983227687):17.07092134,Phoebastria_immutabilis:54.757562326):6.3814281823000005,((Oceanodroma_matsudairae:31.275800904,Oceanodroma_furcata:31.275800912):2.865847106,(Oceanodroma_leucorhoa:19.27259317,Oceanodroma_tristrami:19.272593169):14.86905484):26.997342493):6.9408181553):14.22335874,((((((Scolopax_rusticola:26.825633228,(Gallinago_gallinago:4.1039650576,Gallinago_hardwickii:4.103965057):22.7216681689):4.881121889,Phalaropus_lobatus:31.706755116):0.8993636753,(Calidris_subminuta:15.420930418200001,Calidris_ruficollis:15.420930418160001):17.1851883748):20.619401486,((((Sterna_fuscata:17.397900819,(Larus_ridibundus:4.13124973275,Larus_crassirostris:4.1312497318000005):13.266651087):1.277121598,Anous_stolidus:18.675022417300003):2.639427746,(((Cerorhinca_monocerata:7.648538154,Fratercula_cirrhata:7.6485381530000005):7.429235135,(Aethia_cristatella:4.314876271,Aethia_pusilla:4.3148762715):10.762897018):0.7889903184,(Uria_aalge:4.290221243,Uria_lomvia:4.290221243):11.576542365):5.447686555):5.272994431,Glareola_maldivarum:26.5874445947):26.63807569):9.38338374,(Himantopus_himantopus:49.4860113698,Pluvialis_fulva:49.486011364999996):13.12289265):17.06437088,(Podiceps_nigricollis:77.916094105,((Gallinula_chloropus:19.921308594,Fulica_atra:19.9213085962):17.320077327,Rallus_aquaticus:37.241385916):40.6747081818):1.7571808):2.6298924956):4.823722169,((((Apus_pacificus:32.516848564,Hirundapus_caudacutus:32.516848562):53.139423984000004,((((((Asio_flammeus:29.401987179,Strix_uralensis:29.4019871758):5.197858288,(Otus_scops:18.8286438736,Otus_lempiji:18.8286438735):15.771201593):11.321400315,Ninox_scutulata:45.9212457801):36.77393612,((((Dendrocopos_major:2.1109726355,Dendrocopos_leucotos:2.1109726350000004):10.103969086900001,Dendrocopos_kizuki:12.2149417231):3.195550367,((Picus_awokera:6.789207904,Picus_canus:6.7892079039999995):2.8352579779900005,Dryocopus_martius:9.6244658812):5.786026207):57.2708916391,(Megaceryle_lugubris:38.0412304034,Alcedo_atthis:38.041230411):34.640153311):10.0137981796):0.2516281282,Caprimulgus_indicus:82.94681003209999):0.01651290248,((Accipiter_nisus:26.881632856299998,Accipiter_gentilis:26.881632857999996):7.789220245099999,(Buteo_buteo:26.3147896922,Milvus_migrans:26.314789684):8.356063414000001):48.2924698191):2.6929496139):0.09146245208,(((((Corvus_corone:6.03354037669,Corvus_macrorhynchos:6.0335403766999995):7.3366929267,Garrulus_glandarius:13.370233301799999):8.7592888453,Lanius_bucephalus:22.129522147899998):31.39930575688,(((Alauda_arvensis:43.07832923583,((Locustella_ochotensis:38.88812296810001,Delichon_urbicum:38.888122976):0.3192907352,((Zosterops_japonicus:34.007591260779996,Ixos_amaurotis:34.0075912606):2.669078731,((Cettia_diphone:20.52334743291,Urosphena_squameiceps:20.523347432):9.093789779,((Phylloscopus_borealis:8.248372908,Phylloscopus_borealoides:8.248372907999999):6.882817756,Phylloscopus_coronatus:15.1311906646):14.4859465484):7.059532777299999):2.530743716):3.870915531):3.672330817,((Parus_varius:16.601176965,Parus_ater:16.601176963340002):0.4970082068,Parus_major:17.0981851661):29.65247487957):2.168990121,(((Bombycilla_garrulus:44.9914621638,(((Turdus_naumanni:6.42277919612,Turdus_pallidus:6.422779195):12.3907231677,Zoothera_dauma:18.8135023623):6.733207618,(((Phoenicurus_auroreus:14.8055851439,Monticola_solitarius:14.8055851441):0.7405739866,Luscinia_calliope:15.546159131100001):0.9389489497,Erithacus_akahige:16.48510808118):9.0616018997):19.444752192):1.413124571,Regulus_regulus:46.404586740999996):1.658602458,(Passer_montanus:35.75838014,((Coccothraustes_coccothraustes:21.360000574,(Carduelis_spinus:10.964080492899999,Loxia_curvirostra:10.964080494000001):10.395920081):10.2302146864,Emberiza_spodocephala:31.5902152532339):4.168164886):12.304809059):0.8564609699):4.6091777299):29.9625380074,(((Falco_subbuteo:10.131524514299997,Falco_peregrinus:10.131524514399999):1.129653934,Falco_tinnunculus:11.2611784495):0.5749192562,Falco_columbarius:11.836097707499999):71.655268209):2.2563690894999997):1.097801478,((Cuculus_saturatus:1.879316819,Cuculus_canorus:1.8793168194999998):24.272932034999997,Cuculus_fugax:26.1522488517):60.693287613200006):0.2813530903):2.48238776,(Treron_sieboldii:37.814449221560004,(Streptopelia_orientalis:19.842182404,Columba_livia:19.842182404920003):17.972266818999998):51.7948281):9.719649927):8.167537274,(Struthio_camelus:42.32530326,Dromaius_novaehollandiae:42.325303257):65.17116125);
	TREE tree_1680 = (((((Mergus_serrator:6.9122167977,Clangula_hyemalis:6.912216797699999):1.738004874,((((Anas_platyrhynchos:0.01473944634,Anas_poecilorhyncha:0.01473944634):3.03967824879,Anas_acuta:3.0544176956099998):0.1747379062,Anas_crecca:3.2291556025):0.9349569986,Anas_penelope:4.1641126):4.4861090712):66.026021778,((Bonasa_bonasia:14.169149628,Phasianus_versicolor:14.1691496278):3.1146475579999997,(Pavo_cristatus:15.83756820071,Gallus_gallus:15.8375682017):1.4462289845):57.392446253299994):27.8871358,((((((Phalacrocorax_carbo:24.1887039364,Phalacrocorax_capillatus:24.188703931200003):38.334762936,(((Nycticorax_nycticorax:41.175936435,(Bubulcus_ibis:27.89768941,Ardea_cinerea:27.897689407299996):13.278247026999999):0.6610554105,Egretta_garzetta:41.836991851899995):7.63928315,Ixobrychus_sinensis:49.476274995):13.0471918716687):9.385625956,((((((Puffinus_pacificus:11.943817558,Puffinus_tenuirostris:11.943817557900001):12.930706338,Calonectris_leucomelas:24.874523901):6.677472369,Bulweria_bulwerii:31.5519962624):6.664353437,(Pterodroma_hypoleuca:37.676602314,Fulmarus_glacialis:37.676602309):0.53974738971):23.22758739,Phoebastria_immutabilis:61.443937092999995):6.0016086390000005,((Oceanodroma_matsudairae:34.40520241,(Oceanodroma_leucorhoa:21.99035115,Oceanodroma_tristrami:21.9903511521):12.414851253999998):2.354100198,Oceanodroma_furcata:36.7593026):30.6862431301):4.463547099):9.712062385100001,(((((Phalaropus_lobatus:30.517060956,(Scolopax_rusticola:25.3813678363,(Gallinago_hardwickii:11.27550727537,Gallinago_gallinago:11.275507275399999):14.1058605652):5.135693117000001):0.2662414533,(Calidris_subminuta:14.364796890100001,Calidris_ruficollis:14.3647968948):16.4185055163):28.002646514,(Glareola_maldivarum:27.173832147,(((Anous_stolidus:18.991613221999998,(Larus_ridibundus:5.13254350101,Larus_crassirostris:5.132543499900001):13.859069721200001):0.9355851996,Sterna_fuscata:19.927198421):2.631591754,(((Cerorhinca_monocerata:8.883465035,Fratercula_cirrhata:8.883465036):8.049499076,(Aethia_cristatella:4.328460353,Aethia_pusilla:4.3284603523000005):12.604503758):2.339232668,(Uria_lomvia:4.454856211,Uria_aalge:4.454856211):14.8173405685):3.286593395):4.615041971):31.612116786):4.181948824,(Himantopus_himantopus:42.0801299064,Pluvialis_fulva:42.080129905999996):20.887767849000003):13.66185469,(Podiceps_nigricollis:75.189996067,(Rallus_aquaticus:27.2549872067,(Gallinula_chloropus:8.6541876,Fulica_atra:8.654187601):18.600799605349998):47.9350088641):1.439756373):4.9914027681):8.545725817,((((Hirundapus_caudacutus:29.05167771572,Apus_pacificus:29.0516777191):57.471401155,((((((Asio_flammeus:25.611374045999998,Strix_uralensis:25.611374046820004):3.974100023,(Otus_scops:15.570944668,Otus_lempiji:15.5709446671):14.014529403000001):9.89041574,Ninox_scutulata:39.475889804000005):41.59554935,((((Picus_awokera:7.15833274,Picus_canus:7.1583327399):2.8386536176999995,Dryocopus_martius:9.99698635709):5.529835307,((Dendrocopos_major:2.0158795895,Dendrocopos_leucotos:2.01587958915):10.291723403399999,Dendrocopos_kizuki:12.307602993):3.2192186711):52.1612602063,(Megaceryle_lugubris:31.750600154999997,Alcedo_atthis:31.7506001528):35.937481731):13.3833572836):1.901164881,Caprimulgus_indicus:82.9726040472):0.6315995852,((Accipiter_gentilis:23.193714181,Accipiter_nisus:23.193714183):6.695483600100001,(Milvus_migrans:23.775695026,Buteo_buteo:23.77569503001):6.113502753300001):53.715005847):2.9188752456):0.9368437277,(((Lanius_bucephalus:31.315622062699997,((Corvus_corone:8.7055562856,Corvus_macrorhynchos:8.7055562856):12.321726854192,Garrulus_glandarius:21.027283138999998):10.2883389276):23.743897539800003,(((((((Urosphena_squameiceps:15.3755072497,Cettia_diphone:15.375507250099998):9.771191136,((Phylloscopus_borealis:6.35371919,Phylloscopus_borealoides:6.35371919):6.924342165500001,Phylloscopus_coronatus:13.278061356):11.868637029):8.148320174,Delichon_urbicum:33.295018555):1.087049968,(Ixos_amaurotis:33.6619220999,(Zosterops_japonicus:28.975406426499998,Locustella_ochotensis:28.97540643065):4.686515667):0.7201464298):2.122873734,Alauda_arvensis:36.504942259710006):5.373496319,((Parus_ater:14.593864133,Parus_varius:14.593864136299999):0.8416999066,Parus_major:15.435564039119999):26.442874540764006):4.336563186,(((Bombycilla_garrulus:41.54852788,((Zoothera_dauma:20.640782471900003,(Turdus_naumanni:7.994808343200001,Turdus_pallidus:7.994808343999999):12.645974123599999):11.6495469923,(((Phoenicurus_auroreus:17.6638137014,Monticola_solitarius:17.6638137037):1.7935428103,Luscinia_calliope:19.457356511):1.3791151361000002,Erithacus_akahige:20.836471649):11.453857811030002):9.2581984269):3.734797128,Regulus_regulus:45.28332501):0.106168021,(Passer_montanus:31.1953685203,((Coccothraustes_coccothraustes:20.047693091,(Carduelis_spinus:8.6126460692,Loxia_curvirostra:8.6126460689):11.43504701892):6.6411223513,Emberiza_spodocephala:26.688815442415297):4.5065530826):14.1941245082):0.8255087306):8.844517839):30.572652365999996,(((Falco_columbarius:10.11861698,Falco_subbuteo:10.118616978):0.2064219927,Falco_peregrinus:10.3250389701):1.9540215464000001,Falco_tinnunculus:12.2790605156):73.35311145899999):1.8277506323):1.900209038,((Cuculus_saturatus:2.441274764,Cuculus_canorus:2.4412747634):19.165868713500004,Cuculus_fugax:21.607143479):67.75298816079999):0.8067493901):2.015736531,(Treron_sieboldii:35.5761341387,(Streptopelia_orientalis:17.756244824,Columba_livia:17.7562448238):17.819889312):56.606483425):10.38076168):0.7692878449,(Struthio_camelus:68.61955074,Dromaius_novaehollandiae:68.619550739):34.71311636);
	TREE tree_7684 = (((((((Anas_acuta:2.40853261815,Anas_crecca:2.4085326184499998):0.1034917991,(Anas_platyrhynchos:0.04331160385,Anas_poecilorhyncha:0.04331160385):2.4687128136700003):0.8537602018,Anas_penelope:3.3657846194000003):3.2078878808000004,(Clangula_hyemalis:5.5161368071,Mergus_serrator:5.51613680766):1.057535693):73.3949491198,((Bonasa_bonasia:11.0567283594,Phasianus_versicolor:11.0567283585):3.3070798837,(Gallus_gallus:13.260648802399999,Pavo_cristatus:13.260648802999999):1.1031594403):65.6048133823):31.78444705,(((((((((Bubulcus_ibis:19.50680125,Ardea_cinerea:19.5068012459):23.49113768,Nycticorax_nycticorax:42.997938921):0.2264955537,Egretta_garzetta:43.224434472999995):2.41227388,Ixobrychus_sinensis:45.636708351):23.136404526,(Phalacrocorax_carbo:10.369354953,Phalacrocorax_capillatus:10.369354953):58.4037579270442):5.138047349,(((((Bulweria_bulwerii:33.5658092186,((Puffinus_tenuirostris:9.111741461,Puffinus_pacificus:9.111741461000001):15.095178154,Calonectris_leucomelas:24.206919618999997):9.358889598000001):7.684061069,Fulmarus_glacialis:41.249870283999996):4.3366344534,Pterodroma_hypoleuca:45.5865047391):17.03982843,Phoebastria_immutabilis:62.626333169000006):2.8094073806999997,((Oceanodroma_leucorhoa:22.33598843,Oceanodroma_tristrami:22.335988427):11.20479989,(Oceanodroma_matsudairae:22.237013206,Oceanodroma_furcata:22.237013206):11.3037751097):31.894952234999998):8.4754196794):2.918549496,(((((Phalaropus_lobatus:25.6588093343,(Scolopax_rusticola:22.551345357,(Gallinago_gallinago:8.650059295299998,Gallinago_hardwickii:8.650059295):13.901286063089998):3.1074639747):0.3611374862,(Calidris_ruficollis:13.962622716999999,Calidris_subminuta:13.9626227127):12.057324101999999):17.567411751,(Glareola_maldivarum:19.3074645462,(((Anous_stolidus:13.278923496200001,(Larus_ridibundus:3.96058585666,Larus_crassirostris:3.9605858574):9.318337639989998):0.6041416623,Sterna_fuscata:13.883065158600001):2.511143917,(((Cerorhinca_monocerata:6.111728483,Fratercula_cirrhata:6.111728483):4.700570225,(Aethia_cristatella:3.572404677,Aethia_pusilla:3.5724046771999998):7.239894031):0.5342579801,(Uria_aalge:3.030061574,Uria_lomvia:3.030061574):8.3164951149):5.0476523879999995):2.9132554720000003):24.279894028999998):17.93319213,(Himantopus_himantopus:46.1487301066,Pluvialis_fulva:46.1487301105):15.371820605):11.23385954,(Podiceps_nigricollis:71.41881361704999,((Gallinula_chloropus:20.141362123,Fulica_atra:20.1413621246):17.778013365000003,Rallus_aquaticus:37.9193754849):33.4994381293):1.335596633):4.075299469001201):5.336130339,(((((((((Strix_uralensis:26.172053294199998,Asio_flammeus:26.1720532952):3.31605925,(Otus_scops:17.28044967,Otus_lempiji:17.280449669699998):12.207662873999999):7.426784413,Ninox_scutulata:36.914896961):38.24265853,(((Dendrocopos_kizuki:11.2878687332,(Dendrocopos_major:2.0083571984999997,Dendrocopos_leucotos:2.0083571982):9.2795115348):2.4988610067,((Picus_canus:6.6655107423,Picus_awokera:6.6655107424):2.534877463,Dryocopus_martius:9.2003882054):4.586341534):52.96986272,(Alcedo_atthis:24.0169816557,Megaceryle_lugubris:24.0169816529):42.73961081):8.40096302413):0.4784588009,Caprimulgus_indicus:75.63601427325):0.2897522747,((Buteo_buteo:24.229167699700003,Milvus_migrans:24.229167697000005):5.602431901999999,(Accipiter_nisus:24.633586773,Accipiter_gentilis:24.6335867703):5.19801283):46.094166959499994):3.322899926,(Apus_pacificus:29.8454429516,Hirundapus_caudacutus:29.845442955000003):49.403223535600006):0.3155059038,((((Falco_peregrinus:11.672141314639997,Falco_subbuteo:11.672141313400001):1.819064124,Falco_tinnunculus:13.4912054382):0.3530133351,Falco_columbarius:13.84421877):63.356519491,((Lanius_bucephalus:24.981935482599997,((Corvus_corone:6.3494875767,Corvus_macrorhynchos:6.3494875763):9.0960621331,Garrulus_glandarius:15.445549709):9.536385770399999):25.9272035448,(((Alauda_arvensis:36.22964570860999,(((Zosterops_japonicus:31.885406451510004,Ixos_amaurotis:31.8854064495):0.4310455281,((Urosphena_squameiceps:18.682001831,Cettia_diphone:18.682001835749997):7.588380887,((Phylloscopus_borealis:7.288023799,Phylloscopus_borealoides:7.288023798999999):6.631778628,Phylloscopus_coronatus:13.919802427):12.350580295):6.046069257500001):0.6881521531,(Delichon_urbicum:32.1625695588,Locustella_ochotensis:32.162569559299996):0.8420345662):3.2250415820000002):5.301984389,(Parus_major:15.1823767173,(Parus_varius:14.1226397951,Parus_ater:14.122639796100001):1.059736922):26.3492533818):2.436121456,(((((Zoothera_dauma:16.4707927544,(Turdus_naumanni:6.437856071000001,Turdus_pallidus:6.4378560707000005):10.0329366851):9.630465224,(Erithacus_akahige:16.7832256617,((Monticola_solitarius:14.9598429772,Phoenicurus_auroreus:14.9598429769):0.221395698,Luscinia_calliope:15.181238675):1.6019869872):9.318032317899998):13.457257325899999,Bombycilla_garrulus:39.5585152991):2.662964345,Regulus_regulus:42.221479652999996):0.8346827794,(((Coccothraustes_coccothraustes:16.4796458719,(Carduelis_spinus:7.1801331285000005,Loxia_curvirostra:7.1801331286):9.299512743000001):5.5296629873,Emberiza_spodocephala:22.0093088619):5.922682389,Passer_montanus:27.9319912501):15.1241711739):0.9115891311):6.9413874623):26.2915992485):2.3634341216):2.169294041,((Cuculus_canorus:1.875265404,Cuculus_saturatus:1.8752654039999999):23.0194158,Cuculus_fugax:24.894681202):56.8387852265):0.4323736267):1.44891057,((Columba_livia:14.228599120460002,Streptopelia_orientalis:14.22859911932):13.4410451635,Treron_sieboldii:27.669644283):55.94510634099999):28.13831804):3.440526895,(Struthio_camelus:68.97813743,Dromaius_novaehollandiae:68.978137427):46.215458170999995);
	TREE tree_5708 = (((((Clangula_hyemalis:7.482018985,Mergus_serrator:7.482018984200001):1.7568833774,(((Anas_crecca:2.8321817994,(Anas_poecilorhyncha:0.05432515653,Anas_platyrhynchos:0.05432515653):2.7778566426899998):0.04878053305,Anas_acuta:2.8809623325000002):0.9954564073,Anas_penelope:3.8764187391):5.3624836221):64.99659908180001,((Gallus_gallus:16.1574518277,Pavo_cristatus:16.157451824):1.7989953224,(Bonasa_bonasia:13.689196559300001,Phasianus_versicolor:13.68919656):4.2672505912):56.279054288000005):22.25837372,(((((((((((Calonectris_leucomelas:21.3449055996,(Puffinus_pacificus:10.577233537,Puffinus_tenuirostris:10.5772335371):10.767672057999999):19.833536658,Bulweria_bulwerii:41.17844225):2.924887269,Pterodroma_hypoleuca:44.103329519999996):3.4248540791999997,Fulmarus_glacialis:47.528183596999995):10.62645414,Phoebastria_immutabilis:58.154637742000006):3.677134491,((Oceanodroma_matsudairae:34.285738485,(Oceanodroma_leucorhoa:16.82496291,Oceanodroma_tristrami:16.82496291):17.460775577):0.2947585151,Oceanodroma_furcata:34.580496994):27.251275232999998):9.7025841535,(Phalacrocorax_capillatus:12.282062238,Phalacrocorax_carbo:12.282062239000002):59.252294133999996):0.9641148992,((((Bubulcus_ibis:16.115877225000002,Ardea_cinerea:16.115877223600002):17.010872644,Nycticorax_nycticorax:33.126749868000005):1.6170759874,Egretta_garzetta:34.74382585):9.856743624,Ixobrychus_sinensis:44.600569480000004):27.897901805):6.514012298,((((((Scolopax_rusticola:27.829311421000003,(Gallinago_hardwickii:10.22014014,Gallinago_gallinago:10.220140139):17.609171286):3.4522546986,Phalaropus_lobatus:31.281566126):0.5974218635,(Calidris_subminuta:9.471191917,Calidris_ruficollis:9.471191917):22.407796070499998):22.491998818000003,((((Anous_stolidus:13.375248656000002,(Larus_ridibundus:3.20422912018,Larus_crassirostris:3.2042291201):10.17101953584):0.7464542227,Sterna_fuscata:14.121702878999999):1.556225078,(((Cerorhinca_monocerata:6.357225663,Fratercula_cirrhata:6.3572256639999996):4.54182598,(Aethia_cristatella:3.58101143,Aethia_pusilla:3.5810114302000002):7.318040212):1.01802941,(Uria_aalge:3.492260968,Uria_lomvia:3.492260968):8.424820084099998):3.7608469047):2.618035805,Glareola_maldivarum:18.295963762):36.07502305):2.788668842,(Himantopus_himantopus:34.6915226543,Pluvialis_fulva:34.69152266):22.468132997):19.34389705,(Podiceps_nigricollis:75.3596073857,((Fulica_atra:20.065649053999998,Gallinula_chloropus:20.065649054999998):18.838553799400003,Rallus_aquaticus:38.90420285486999):36.455404543):1.143945308):2.50893087542):1.23334702,((((Apus_pacificus:35.553217621900004,Hirundapus_caudacutus:35.5532176216):42.6369085634,((((((Asio_flammeus:31.6604642261,Strix_uralensis:31.660464224730003):3.025036228,(Otus_lempiji:16.6880189794,Otus_scops:16.68801898):17.997481474):5.0611030669999995,Ninox_scutulata:39.74660353):35.15316166,(((Dendrocopos_kizuki:11.0634573665,(Dendrocopos_leucotos:1.6551174962,Dendrocopos_major:1.6551174965):9.408339870099999):2.4168820479999997,(Dryocopus_martius:9.881281994393,(Picus_awokera:6.864099923,Picus_canus:6.864099924):3.0171820702):3.5990574210000004):55.364863338999996,(Megaceryle_lugubris:36.066493296,Alcedo_atthis:36.0664932982):32.778709464):6.0545624103):1.985818223,Caprimulgus_indicus:76.8855834026):0.2347576838,((Milvus_migrans:22.857781122,Buteo_buteo:22.85778112066):4.9787451591,(Accipiter_gentilis:22.0107304363,Accipiter_nisus:22.0107304328):5.8257958510000005):49.283814812554496):1.0697851057999999):0.8563813086,(((Lanius_bucephalus:31.2619077544,((Corvus_corone:7.4835191994,Corvus_macrorhynchos:7.483519198900001):12.0249024192,Garrulus_glandarius:19.508421618):11.7534861346):20.5090151976,((((((Zosterops_japonicus:23.67744679573,Locustella_ochotensis:23.6774467999):4.56735441,Ixos_amaurotis:28.2448012103):3.639497711,(((Urosphena_squameiceps:16.107624129999998,Cettia_diphone:16.107624129399998):5.573199077,((Phylloscopus_borealis:4.283424211,Phylloscopus_borealoides:4.2834242122):4.888359571,Phylloscopus_coronatus:9.171783781):12.509039423820001):9.0326827632,Delichon_urbicum:30.7135059739):1.170792942):4.2626505354,Alauda_arvensis:36.14694945468):5.2170738,((Parus_ater:14.635086598360001,Parus_varius:14.6350865964):1.3761489874700001,Parus_major:16.011235584):25.352787664999997):1.704572927,(((Bombycilla_garrulus:39.287765874,(((Turdus_pallidus:4.9244543721,Turdus_naumanni:4.9244543718):11.00661553263,Zoothera_dauma:15.9310699044):5.9389424250000005,(((Monticola_solitarius:12.926175903,Phoenicurus_auroreus:12.926175904399999):0.4433241298,Luscinia_calliope:13.369500033000001):0.7003459986,Erithacus_akahige:14.0698460322):7.800166298280001):17.4177535487):2.760958756,Regulus_regulus:42.048724625999995):0.1351758274,(Passer_montanus:33.3546052301,((Coccothraustes_coccothraustes:21.223669148,(Carduelis_spinus:10.032154283299999,Loxia_curvirostra:10.03215428261):11.1915148656):7.1158484006,Emberiza_spodocephala:28.3395175554383):5.015087674):8.829295229):0.8846957209):8.7023267695):26.413672902,(((Falco_peregrinus:10.4430769084,Falco_subbuteo:10.4430769076):1.898106225,Falco_tinnunculus:12.34118313291):1.55257916,Falco_columbarius:13.89376229):64.290833557):0.8619116462):0.9797079271,((Cuculus_saturatus:1.547553238,Cuculus_canorus:1.5475532378):23.8578844774,Cuculus_fugax:25.405437712999998):54.620777714999996):0.2196151724):1.368970779,(Treron_sieboldii:33.9302526175,(Streptopelia_orientalis:16.998899162599997,Columba_livia:16.9988991625):16.93135345582):47.684548757):14.87907378):17.21341896,(Struthio_camelus:44.93335221,Dromaius_novaehollandiae:44.933352213):68.773941884);
	TREE tree_7167 = (((((((Anas_crecca:3.505473091,Anas_acuta:3.5054730912):0.4480639008,(Anas_platyrhynchos:0.04026557962,Anas_poecilorhyncha:0.04026557962):3.9132714126169996):1.336257437,Anas_penelope:5.289794429500001):5.0140240008,(Clangula_hyemalis:9.007887093,Mergus_serrator:9.007887094099999):1.29593133588):67.638006564,((Pavo_cristatus:20.844347458,Gallus_gallus:20.8443474548):1.54431593,(Bonasa_bonasia:18.715753009247003,Phasianus_versicolor:18.7157530094):3.6729103759):55.553161604):26.43112497,(((((((((Bulweria_bulwerii:36.688599378,((Puffinus_tenuirostris:11.871455497,Puffinus_pacificus:11.871455498):14.681204768,Calonectris_leucomelas:26.5526602639):10.1359391182):7.133613454,Pterodroma_hypoleuca:43.822212839):1.591759298,Fulmarus_glacialis:45.413972138):19.496664129000003,Phoebastria_immutabilis:64.910636264):4.227041779,((Oceanodroma_furcata:38.9440674428,(Oceanodroma_leucorhoa:18.76617342,Oceanodroma_tristrami:18.76617342):20.17789401):1.783670478,Oceanodroma_matsudairae:40.7277379115):28.409940125):3.8146149309,(((((Bubulcus_ibis:19.7829433875,Ardea_cinerea:19.782943385):15.32138063,Nycticorax_nycticorax:35.104324014):3.7599695540000004,Egretta_garzetta:38.8642935629):1.692428569,Ixobrychus_sinensis:40.556722136000005):30.019366498,(Phalacrocorax_capillatus:11.25267151722,Phalacrocorax_carbo:11.252671518):59.323417115):2.376204342):0.8650241138,((((Fulica_atra:19.4309455282,Gallinula_chloropus:19.430945527):22.2863187928,Rallus_aquaticus:41.7172643226):26.950790784,Podiceps_nigricollis:68.6680551141):1.999039501,((((Phalaropus_lobatus:32.136257011,(Scolopax_rusticola:27.212504295000002,(Gallinago_hardwickii:14.475645976700001,Gallinago_gallinago:14.475645974499997):12.736858321):4.923752707699999):0.3005773229,(Calidris_subminuta:12.96205388,Calidris_ruficollis:12.9620538785):19.474780451):24.139243696,(Glareola_maldivarum:22.916336865,(((Anous_stolidus:16.468627813999998,(Larus_crassirostris:3.6093334212199997,Larus_ridibundus:3.6093334204799996):12.85929439):0.3346767889,Sterna_fuscata:16.8033046):1.658553744,(((Cerorhinca_monocerata:5.6201001,Fratercula_cirrhata:5.620100099):6.150379358,(Aethia_pusilla:3.952125152,Aethia_cristatella:3.9521251528):7.818354305):0.8141085642,(Uria_lomvia:4.326430705,Uria_aalge:4.326430705):8.258157316):5.877270321999999):4.454478518):33.659741170000004):7.153070553,(Pluvialis_fulva:45.7457495985,Himantopus_himantopus:45.745749602909996):17.983398979):6.937946034):3.1502224783):9.42761835,(((((((((Strix_uralensis:35.1483931044,Asio_flammeus:35.148393107000004):4.370150528,(Otus_scops:17.502321047000002,Otus_lempiji:17.5023210475):22.01622258):17.928675547,Ninox_scutulata:57.447219177):16.38815758,((((Dendrocopos_leucotos:3.37557813,Dendrocopos_major:3.37557813):16.0635483089,Dendrocopos_kizuki:19.43912644):3.6448724996,(Dryocopus_martius:14.6115553731,(Picus_canus:9.5794485612,Picus_awokera:9.579448561000001):5.0321068122):8.472443565999999):42.553611183600005,(Megaceryle_lugubris:31.712814984,Alcedo_atthis:31.712814982199994):33.924795152):8.1977666313):2.803033326,Caprimulgus_indicus:76.63841009462):1.658002225,((Milvus_migrans:23.719967146,Buteo_buteo:23.7199671451):4.707498399,(Accipiter_gentilis:21.6073409588,Accipiter_nisus:21.607340964000002):6.820124584):49.8689467645737):3.24394969,(Apus_pacificus:27.2111992783,Hirundapus_caudacutus:27.2111992795):54.3291627192):0.4324703749,(((Lanius_bucephalus:30.172564544740002,(Garrulus_glandarius:20.047507132,(Corvus_corone:8.4562437701,Corvus_macrorhynchos:8.4562437694):11.59126336031):10.1250574107):19.5844940308,(((((((Urosphena_squameiceps:15.956513004999998,Cettia_diphone:15.9565130043):7.173800792,(Phylloscopus_coronatus:12.456744736000001,(Phylloscopus_borealis:4.866688118,Phylloscopus_borealoides:4.866688118):7.59005661704):10.673569060999998):5.575645923,Delichon_urbicum:28.7059597166):8.512698863,((Zosterops_japonicus:27.498716071149996,Locustella_ochotensis:27.4987160719):6.495091004000001,Ixos_amaurotis:33.993807068799995):3.224851513):2.4192193062,Alauda_arvensis:39.63787789570001):1.612674859,((Parus_ater:14.859149466,Parus_varius:14.859149474179999):0.5330133832,Parus_major:15.392162854799999):25.8583898959):1.097379867,(((Bombycilla_garrulus:37.6650721169,(((Turdus_naumanni:5.4925308694999995,Turdus_pallidus:5.4925308696999995):9.01330661949,Zoothera_dauma:14.5058374901):5.10327052,(((Phoenicurus_auroreus:10.7795378014,Monticola_solitarius:10.7795378003):0.3115816336,Luscinia_calliope:11.091119434):0.53839835747,Erithacus_akahige:11.629517791900001):7.97959021736):18.055964115000002):4.068994949,Regulus_regulus:41.734067069000005):0.2928796849,(((Coccothraustes_coccothraustes:16.484784813,(Carduelis_spinus:8.3365492386,Loxia_curvirostra:8.336549239499998):8.1482355744):8.079104237000001,Emberiza_spodocephala:24.563889056087902):7.194325171,Passer_montanus:31.7582142197):10.2687325336):0.320985861):7.4091259524):30.621604264600002,((Falco_columbarius:15.268319011,(Falco_peregrinus:14.1234656586,Falco_subbuteo:14.1234656586):1.1448533566):0.6163722143,Falco_tinnunculus:15.884691229400001):64.493971614):1.5941695391000001):1.097729931,(Cuculus_fugax:23.436410175,(Cuculus_saturatus:2.665613644,Cuculus_canorus:2.6656136441):20.7707965294):59.6341521278175):0.1743731334):6.158453749,(Treron_sieboldii:31.784332785799997,(Columba_livia:17.2435705238,Streptopelia_orientalis:17.2435705227):14.5407622615):57.61905640900001):14.96956077):3.533006713,(Struthio_camelus:44.45390973,Dromaius_novaehollandiae:44.45390972):63.45204697);
	TREE tree_8628 = (((((Clangula_hyemalis:11.4244273027,Mergus_serrator:11.424427303399998):2.9524581245999997,(((Anas_crecca:4.31292014514,Anas_acuta:4.312920145):0.2007219626,(Anas_platyrhynchos:0.03309337039,Anas_poecilorhyncha:0.03309337039):4.48054873699):1.683091895,Anas_penelope:6.1967340019):8.1801514256):59.1263863609,((Gallus_gallus:20.9725450726,Pavo_cristatus:20.9725450737):1.8191704178,(Bonasa_bonasia:17.36793830542,Phasianus_versicolor:17.3679383061):5.4237771863):50.71155631284001):33.66362379,(((((((Egretta_garzetta:33.88873848,((Bubulcus_ibis:15.08924616,Ardea_cinerea:15.0892461559):14.421684937999999,Nycticorax_nycticorax:29.510931094):4.3778073927):6.205530041,Ixobrychus_sinensis:40.094268525299995):27.032040610000003,(Phalacrocorax_capillatus:12.0407078773,Phalacrocorax_carbo:12.0407078776):55.085601274):0.5803307531,(((Fulmarus_glacialis:40.6321375708,((Bulweria_bulwerii:31.24279747,((Puffinus_tenuirostris:9.559745454,Puffinus_pacificus:9.559745454):10.51898366142,Calonectris_leucomelas:20.078729111):11.164068358):7.896248901,Pterodroma_hypoleuca:39.139046378):1.4930911980000001):17.1151839584,Phoebastria_immutabilis:57.747321541000005):7.458219719,((Oceanodroma_leucorhoa:16.31419361,Oceanodroma_tristrami:16.314193607):16.50154993,(Oceanodroma_matsudairae:2.006165264,Oceanodroma_furcata:2.0061652637):30.809578270000003):32.389797709999996):2.501098638):4.884849232,(((((Phalaropus_lobatus:27.0317122316,(Scolopax_rusticola:23.71556831,(Gallinago_hardwickii:8.92277282,Gallinago_gallinago:8.92277282):14.792795488):3.3161439221999998):0.2035688012,(Calidris_subminuta:14.7572909099,Calidris_ruficollis:14.7572909058):12.477990129099998):24.860975851,(((((Larus_ridibundus:3.98264578609,Larus_crassirostris:3.9826457859):10.86299468353,Anous_stolidus:14.8456404695):1.0621456858,Sterna_fuscata:15.907786155):2.792049729,(((Cerorhinca_monocerata:5.754043528,Fratercula_cirrhata:5.754043528):7.512381969,(Aethia_cristatella:4.465135403,Aethia_pusilla:4.4651354031):8.801290094):1.71892448,(Uria_lomvia:4.292552769,Uria_aalge:4.292552769):10.6927972091):3.714485907):2.9727838262999997,Glareola_maldivarum:21.6726197108):30.42363718):8.822469076,(Himantopus_himantopus:46.13012692582,Pluvialis_fulva:46.130126922):14.788599047000002):9.612820124,(Podiceps_nigricollis:68.3236988774,((Fulica_atra:12.283679871500002,Gallinula_chloropus:12.283679871):14.30685034029,Rallus_aquaticus:26.590530208300002):41.7331686708):2.207847217):2.0599430295000003):11.27238195,(((((((((Asio_flammeus:30.789823541000004,Strix_uralensis:30.7898235403):2.743537628,(Otus_scops:17.434363285400003,Otus_lempiji:17.4343632858):16.098997886699998):15.443123752999998,Ninox_scutulata:48.976484924000005):28.19486518,(((Dryocopus_martius:8.61093531631,(Picus_awokera:6.139552673,Picus_canus:6.1395526726):2.4713826447):4.337470615,(Dendrocopos_kizuki:10.639293616,(Dendrocopos_leucotos:1.245594934,Dendrocopos_major:1.2455949338):9.3936986823):2.3091123165000003):57.2763000662,(Megaceryle_lugubris:35.605386315,Alcedo_atthis:35.605386319000004):34.6193196903):6.946644099):1.431304602,Caprimulgus_indicus:78.60265470889999):0.8278875798,((Buteo_buteo:24.5488878222,Milvus_migrans:24.548887819999997):3.748441233,(Accipiter_gentilis:24.280469414,Accipiter_nisus:24.2804694186):4.0168596370000005):51.1332132319):2.20741526,(Hirundapus_caudacutus:30.720419275,Apus_pacificus:30.7204192768):50.917538263999994):0.1775854785,((((Garrulus_glandarius:16.949047119,(Corvus_corone:7.1170057562,Corvus_macrorhynchos:7.1170057555):9.8320413627):11.063663609299999,Lanius_bucephalus:28.0127107283):24.453571779226003,(((Alauda_arvensis:38.0974268496,(((Locustella_ochotensis:29.510253849008496,((Urosphena_squameiceps:15.932381845999998,Cettia_diphone:15.9323818468):6.8742965614000004,((Phylloscopus_borealis:6.284638358,Phylloscopus_borealoides:6.2846383575):3.3908753430000003,Phylloscopus_coronatus:9.675513701):13.1311647074):6.7035754413):2.564094637,Delichon_urbicum:32.074348475959994):3.635684913,(Ixos_amaurotis:33.9823619813,Zosterops_japonicus:33.98236198607):1.727671415):2.3873934584):2.997459177,((Parus_varius:13.713636941099999,Parus_ater:13.713636943):0.65399993925,Parus_major:14.367636881900001):26.727249149):2.32428597,(((Bombycilla_garrulus:40.359734000699994,(((Turdus_naumanni:6.2971207841000005,Turdus_pallidus:6.2971207838000005):9.754469272,Zoothera_dauma:16.0515900567):9.0993528727,(Erithacus_akahige:15.5175934944,((Monticola_solitarius:13.6205761185,Phoenicurus_auroreus:13.6205761185):0.989754761,Luscinia_calliope:14.610330879500001):0.9072626136999999):9.6333494366):15.20879106635):2.041683759,Regulus_regulus:42.401417762):0.2887549099,(Passer_montanus:31.7715418951,((Coccothraustes_coccothraustes:17.613615032,(Carduelis_spinus:8.477056428400001,Loxia_curvirostra:8.4770564288):9.1365586015):8.22193839,Emberiza_spodocephala:25.835553423406903):5.9359884780000005):10.918630764):0.7289993352):9.047110501):27.001629332999997,((Falco_columbarius:10.34096895,Falco_tinnunculus:10.3409689505):1.708878243,(Falco_subbuteo:9.820937056650001,Falco_peregrinus:9.820937056599998):2.2289101363):67.41806464300001):2.347631189):1.877159559,((Cuculus_saturatus:2.237312732,Cuculus_canorus:2.2373127315):25.8139032687298,Cuculus_fugax:28.051216005):55.6414865846):0.1711684949):2.012596883,(Treron_sieboldii:29.664090441600003,(Streptopelia_orientalis:15.7307364685,Columba_livia:15.7307364675):13.933353974900001):56.212377521):21.29042762):5.055809179,(Struthio_camelus:56.80815572,Dromaius_novaehollandiae:56.808155728):55.41454907);
	TREE tree_4909 = (((((Clangula_hyemalis:5.396667573,Mergus_serrator:5.3966675733):0.711573434878,(((Anas_acuta:1.89863748938,Anas_crecca:1.8986374891):0.21738401,(Anas_poecilorhyncha:0.003170080582,Anas_platyrhynchos:0.003170080582):2.1128514184):0.8143260283,Anas_penelope:2.9303475277000004):3.1778934802000003):76.2726288914,((Gallus_gallus:20.3289670078,Pavo_cristatus:20.32896701):3.2033019783,(Bonasa_bonasia:18.239083584289997,Phasianus_versicolor:18.2390835837):5.293185402):58.84860091325):22.76069773,((((((((((((Puffinus_tenuirostris:8.528172419,Puffinus_pacificus:8.528172419):13.760986742,Calonectris_leucomelas:22.289159159):13.171916458,Bulweria_bulwerii:35.46107562):2.290372411,Fulmarus_glacialis:37.7514480272):1.0207144976,Pterodroma_hypoleuca:38.772162522):19.60747317,Phoebastria_immutabilis:58.3796356899):5.237470631,((Oceanodroma_furcata:27.57612446,Oceanodroma_matsudairae:27.576124457):7.475856065,(Oceanodroma_leucorhoa:23.00155637,Oceanodroma_tristrami:23.001556372000003):12.05042415):28.565125801000004):5.4514731339,(Phalacrocorax_carbo:14.288827967880001,Phalacrocorax_capillatus:14.288827967):54.779751486600006):3.559449887,(((Nycticorax_nycticorax:37.808378391000005,(Bubulcus_ibis:23.983236031,Ardea_cinerea:23.9832360258):13.825142361):1.352300428,Egretta_garzetta:39.160678819000005):2.423766974,Ixobrychus_sinensis:41.58444579500001):31.043583551999998):3.980126928,((Podiceps_nigricollis:70.56049162139999,(Rallus_aquaticus:34.518855352,(Fulica_atra:12.259361604,Gallinula_chloropus:12.259361602999999):22.25949375044):36.041636267):2.341742979,((((Phalaropus_lobatus:29.704221136,(Calidris_ruficollis:1.556900623,Calidris_subminuta:1.556900623):28.1473205074):1.002997953,(Scolopax_rusticola:24.419983592,(Gallinago_gallinago:8.0399060846,Gallinago_hardwickii:8.039906084):16.380077505000003):6.287235496):19.468693179,((((Anous_stolidus:14.9106599954,(Larus_crassirostris:3.6884077887999998,Larus_ridibundus:3.6884077879999997):11.222252207699999):0.5296907239,Sterna_fuscata:15.440350720000001):1.739621249,(((Cerorhinca_monocerata:6.956337195,Fratercula_cirrhata:6.956337195):5.403391507,(Aethia_cristatella:3.49210588,Aethia_pusilla:3.4921058797):8.867622822):1.44990062,(Uria_lomvia:3.244553031,Uria_aalge:3.244553031):10.5650762907):3.3703426475000002):3.758807474,Glareola_maldivarum:20.9387794434):29.237132826):7.695014129,(Himantopus_himantopus:41.82772569590001,Pluvialis_fulva:41.8277257):16.043200695):15.03130821):3.7059216681000002):7.376151197,(((((((((Strix_uralensis:32.5631892187,Asio_flammeus:32.563189222999995):3.863265407,(Otus_lempiji:19.8379312611,Otus_scops:19.837931261999998):16.588523364):7.762785893,Ninox_scutulata:44.189240511):35.22660011,((((Picus_awokera:5.851019036,Picus_canus:5.8510190357):3.1119782579999997,Dryocopus_martius:8.96299729399):3.839691099,((Dendrocopos_leucotos:1.5766745975999998,Dendrocopos_major:1.5766745975):8.6198065453,Dendrocopos_kizuki:10.196481142):2.6062072487999997):56.196096088000004,(Alcedo_atthis:30.3252541262,Megaceryle_lugubris:30.3252541289):38.6735303507):10.417056153299999):0.9032081956,Caprimulgus_indicus:80.31904881919999):0.3565814207,((Accipiter_nisus:25.873276134,Accipiter_gentilis:25.873276134650002):5.1717603343,(Buteo_buteo:24.301247642219998,Milvus_migrans:24.301247635400003):6.7437888273):49.630593778999994):1.439303192,(Apus_pacificus:34.0268363227,Hirundapus_caudacutus:34.02683632):48.088097121000004):0.06599125047,((((Falco_peregrinus:10.225979938099998,Falco_subbuteo:10.225979937213):0.7914850912,Falco_tinnunculus:11.01746503):0.3570226868,Falco_columbarius:11.3744877197):68.24710157,((Lanius_bucephalus:24.8138622524,(Garrulus_glandarius:14.9477886106,(Corvus_corone:6.1661834808,Corvus_macrorhynchos:6.166183481):8.7816051298):9.866073642699998):28.06055413044,(((Alauda_arvensis:38.5952983042,((((Ixos_amaurotis:32.46181542,Zosterops_japonicus:32.46181542265):1.294748385,((Urosphena_squameiceps:17.8308466891,Cettia_diphone:17.83084668979):8.101216639,(Phylloscopus_coronatus:13.237087688,(Phylloscopus_borealis:5.924126849,Phylloscopus_borealoides:5.92412685):7.312960839899999):12.694975641):7.8245004804):1.452440813,Delichon_urbicum:35.209004621999995):0.245801896,Locustella_ochotensis:35.454806508500006):3.1404917848):4.496128075,((Parus_varius:13.5610902562,Parus_ater:13.5610902574):0.0350362341,Parus_major:13.5961264913):29.495299878999997):2.054498696,((((((Turdus_naumanni:5.997627015399999,Turdus_pallidus:5.9976270143):10.5155523024,Zoothera_dauma:16.51317931719):5.697778154,(Erithacus_akahige:15.0781806182,((Phoenicurus_auroreus:13.22257672149,Monticola_solitarius:13.2225767231):1.033367046,Luscinia_calliope:14.255943769):0.82223685035):7.132776851099999):20.4415595079,Bombycilla_garrulus:42.652516979000005):0.9141988776,Regulus_regulus:43.566715847):0.474827066,(Passer_montanus:32.0521103893,((Coccothraustes_coccothraustes:21.194485919,(Loxia_curvirostra:9.29560752099,Carduelis_spinus:9.29560752058):11.8988784023):7.7745395969999995,Emberiza_spodocephala:28.969025514156797):3.0830848680000003):11.989432535999999):1.104382149):7.728491313):26.7471728945):2.559335415):1.603694361,(Cuculus_fugax:21.713903963,(Cuculus_saturatus:1.903888833,Cuculus_canorus:1.9038888328999999):19.8100151346):62.070715091000004):0.1996884145):4.049349502,(Treron_sieboldii:40.97772565791,(Streptopelia_orientalis:21.290200042000002,Columba_livia:21.2902000395):19.6875256198):47.055931318):17.10791066):5.365194717,(Struthio_camelus:50.61438345,Dromaius_novaehollandiae:50.614383452):59.89237885);
	TREE tree_2265 = (((((Clangula_hyemalis:9.924681964,Mergus_serrator:9.92468196345):2.7874448849,(((Anas_acuta:3.933003875,Anas_crecca:3.9330038753000003):0.0898428061,(Anas_poecilorhyncha:0.04512996417,Anas_platyrhynchos:0.04512996417):3.977716717058):1.560880485,Anas_penelope:5.583727165000001):7.1283996829):65.9192852206,((Pavo_cristatus:8.3903229706,Gallus_gallus:8.3903229713):2.0163202939,(Bonasa_bonasia:9.1190789639,Phasianus_versicolor:9.119078964000002):1.2875643018999998):68.224768798):24.08750351,((((((((((((Puffinus_tenuirostris:9.7466029018,Puffinus_pacificus:9.746602901):9.5527855575,Calonectris_leucomelas:19.299388459):13.679527326999999,Bulweria_bulwerii:32.97891578):3.322700822,Pterodroma_hypoleuca:36.301616608):3.184694255,Fulmarus_glacialis:39.4863108655):22.031975069,Phoebastria_immutabilis:61.518285926):5.357236762,((Oceanodroma_leucorhoa:20.8366328,Oceanodroma_tristrami:20.836632791):14.53304771,(Oceanodroma_matsudairae:25.68465474,Oceanodroma_furcata:25.684654741000003):9.685025764999999):31.505842191):0.01787135522,(Phalacrocorax_capillatus:22.60015007,Phalacrocorax_carbo:22.6001500691):44.2932439903):0.9671918158,((Egretta_garzetta:35.429149446,(Nycticorax_nycticorax:30.857089356,(Bubulcus_ibis:16.98123489,Ardea_cinerea:16.9812348883):13.8758544655):4.5720600959999995):10.181876847,Ixobrychus_sinensis:45.611026293):22.249559569000002):7.88197646,((Podiceps_nigricollis:70.37128219959999,((Gallinula_chloropus:19.550476113,Fulica_atra:19.550476108999998):15.4007325177,Rallus_aquaticus:34.951208627):35.420073595):2.071930989,((((Phalaropus_lobatus:24.024333350299997,((Gallinago_hardwickii:8.342687595000001,Gallinago_gallinago:8.342687595000001):13.009955604799998,Scolopax_rusticola:21.352643200099998):2.671690149):0.3944133962,(Calidris_subminuta:13.77990182,Calidris_ruficollis:13.7799018213):10.638844924):19.913677514,((((Anous_stolidus:13.587013535999999,(Larus_crassirostris:3.1560303868,Larus_ridibundus:3.1560303875200004):10.430983149299998):0.09118281369,Sterna_fuscata:13.678196351):1.925990833,(((Cerorhinca_monocerata:5.627283324,Fratercula_cirrhata:5.6272833250000005):5.520737309,(Aethia_cristatella:4.000915001,Aethia_pusilla:4.0009150011):7.147105632700001):0.5300991051,(Uria_lomvia:2.600853628,Uria_aalge:2.600853628):9.0772661099):3.9260674460000002):2.00688157,Glareola_maldivarum:17.61106875427):26.721355513):16.14567215,(Himantopus_himantopus:46.6580257575,Pluvialis_fulva:46.658025756):13.820070656000002):11.96511679):3.2993491292):10.02911335,((((Hirundapus_caudacutus:31.329007097999998,Apus_pacificus:31.3290070973):51.5243106116,((((((Asio_flammeus:36.3423795486,Strix_uralensis:36.342379547272):6.97222699,(Otus_scops:23.2392178849,Otus_lempiji:23.239217887099997):20.075388654):14.968086718,Ninox_scutulata:58.282693257000005):21.43159852,((((Picus_awokera:9.857990014,Picus_canus:9.8579900151):3.8340344369999997,Dryocopus_martius:13.692024451299998):6.555147048,((Dendrocopos_leucotos:3.7560898511,Dendrocopos_major:3.7560898505999996):12.4321066295,Dendrocopos_kizuki:16.1881964796):4.0589750202):54.20599077200001,(Megaceryle_lugubris:29.1390802318,Alcedo_atthis:29.1390802301):45.31408202499999):5.2611295198):0.9323833439,Caprimulgus_indicus:80.6466751235):0.3727335688,((Accipiter_nisus:22.581161232,Accipiter_gentilis:22.581161234600003):8.5521947103,(Milvus_migrans:25.093120378000002,Buteo_buteo:25.09312037494):6.0402355686):49.886052759162695):1.8339090195999999):0.04572961464,(((Falco_columbarius:9.675184719,Falco_tinnunculus:9.67518471995):1.012475018,(Falco_subbuteo:10.568282421800001,Falco_peregrinus:10.568282422400001):0.1193773152):68.973511487,((Lanius_bucephalus:33.4512673363,((Corvus_corone:8.9229678001,Corvus_macrorhynchos:8.9229678005):11.970104445499999,Garrulus_glandarius:20.893072246899997):12.5581950927):17.538864908,((((((Zosterops_japonicus:26.228957020190002,Locustella_ochotensis:26.22895702014):7.698108617,Ixos_amaurotis:33.9270656309):1.162940552,(((Urosphena_squameiceps:16.077427765,Cettia_diphone:16.07742776516):7.056279587,((Phylloscopus_borealis:5.321467567,Phylloscopus_borealoides:5.321467565999999):6.2652931893999995,Phylloscopus_coronatus:11.586760757):11.546946595):9.6163809181,Delichon_urbicum:32.750088271):2.339917913):2.2113512836,Alauda_arvensis:37.301357471150006):5.915515414,((Parus_ater:13.9705886889,Parus_varius:13.9705886877):0.3269792409,Parus_major:14.297567928199998):28.9193049561):1.11785336,(((Bombycilla_garrulus:41.990188842,(((Turdus_pallidus:5.0719760187,Turdus_naumanni:5.0719760193):11.199061668719999,Zoothera_dauma:16.2710376886):9.293618012,(((Phoenicurus_auroreus:14.5459784489,Monticola_solitarius:14.5459784498):0.4595530081,Luscinia_calliope:15.0055314578):0.8912042792999999,Erithacus_akahige:15.8967357375):9.6679199633):16.4255331369):0.9326859922,Regulus_regulus:42.9228748396):0.902594613,(((Coccothraustes_coccothraustes:19.991866048,(Carduelis_spinus:7.577660432489999,Loxia_curvirostra:7.5776604323):12.414205617):6.251782411,Emberiza_spodocephala:26.243648455201996):5.935504842,Passer_montanus:32.1791533):11.646316151):0.5092567939):6.655405999299999):28.671038981):3.2378761048999998):2.501856962,((Cuculus_canorus:1.307416479,Cuculus_saturatus:1.30741647909):21.589203527799995,Cuculus_fugax:22.896620008):62.504284281941196):0.3707713931):3.007655805,(Treron_sieboldii:36.9176258264,(Streptopelia_orientalis:19.523483567299998,Columba_livia:19.5234835675):17.39414226065):51.861705652):13.93958408):9.2172821,(Struthio_camelus:86.206168,Dromaius_novaehollandiae:86.206168):25.730029703);
	TREE tree_1271 = (((((((Anas_crecca:4.4419477219,Anas_acuta:4.44194772167):0.2705683331,(Anas_platyrhynchos:0.05495743696,Anas_poecilorhyncha:0.05495743696):4.6575586178899995):1.472191228,Anas_penelope:6.184707283):7.0455652808,(Clangula_hyemalis:10.69110252,Mergus_serrator:10.691102525000002):2.5391700401999997):62.886267017899996,((Pavo_cristatus:19.642337336,Gallus_gallus:19.64233733382):1.170944047,(Bonasa_bonasia:17.1565006098,Phasianus_versicolor:17.15650061):3.6567807729):55.303258199):27.86288322,((((((((Egretta_garzetta:36.151989907300006,Nycticorax_nycticorax:36.1519899031):4.9128889819,(Bubulcus_ibis:17.90356611,Ardea_cinerea:17.903566109):23.161312781):5.937944461,Ixobrychus_sinensis:47.00282335000001):27.6055866440999,(Phalacrocorax_capillatus:21.861088427000002,Phalacrocorax_carbo:21.861088426200002):52.74732156410269):3.42060325,((((Pterodroma_hypoleuca:45.855893210000005,((Calonectris_leucomelas:23.331397832,(Puffinus_pacificus:11.980493537100001,Puffinus_tenuirostris:11.980493538000001):11.350904293400001):13.992949028,Bulweria_bulwerii:37.324346856):8.5315463412):1.282608859,Fulmarus_glacialis:47.138502065):19.99267639,Phoebastria_immutabilis:67.131178445):3.056745417,(((Oceanodroma_leucorhoa:22.26859783,Oceanodroma_tristrami:22.268597832):12.35100034,Oceanodroma_matsudairae:34.619598176):0.8771646882,Oceanodroma_furcata:35.496762864000004):34.691161001999994):7.8410893784):3.557616464,(((((Phalaropus_lobatus:21.8627222061,(Scolopax_rusticola:18.356787216,(Gallinago_hardwickii:8.25560179,Gallinago_gallinago:8.25560179):10.101185425099999):3.5059349920000002):0.5334973716,(Calidris_ruficollis:10.8068488851,Calidris_subminuta:10.806848885):11.589370694):15.880571851600001,(Glareola_maldivarum:15.02710703425,((((Larus_ridibundus:2.662961208928,Larus_crassirostris:2.6629612093):8.1671071438,Anous_stolidus:10.830068353000001):0.2816570109,Sterna_fuscata:11.111725364):1.877396265,(((Cerorhinca_monocerata:4.694863429,Fratercula_cirrhata:4.694863429):4.07042639,(Aethia_cristatella:2.927647154,Aethia_pusilla:2.92764715362):5.837642665):0.3909006525,(Uria_aalge:2.427592298,Uria_lomvia:2.427592298):6.728598173500001):3.832931157):2.0379854063000002):23.249684399000003):19.977489,(Pluvialis_fulva:42.993481352,Himantopus_himantopus:42.993481357600004):15.260799084):19.57003761,((Rallus_aquaticus:35.282613023500005,(Fulica_atra:16.035777657689998,Gallinula_chloropus:16.035777662):19.2468353648):40.017676372,Podiceps_nigricollis:75.3002893921):2.52402866):3.7623116577999998):7.297223308,((((Hirundapus_caudacutus:35.363410576999996,Apus_pacificus:35.36341057324):51.516355251,((Caprimulgus_indicus:83.85587824907999,((((Asio_flammeus:33.682267173999996,Strix_uralensis:33.6822671799):2.254653239,(Otus_scops:21.282902141,Otus_lempiji:21.2829021417):14.654018273):15.553336761,Ninox_scutulata:51.490257178):30.44425899,((((Picus_awokera:5.773650518,Picus_canus:5.7736505181):1.9421608681999998,Dryocopus_martius:7.7158113868800005):4.300595794,((Dendrocopos_major:1.8878087281,Dendrocopos_leucotos:1.8878087275):7.853862508960001,Dendrocopos_kizuki:9.7416712356):2.2747359444):61.9357893467,(Megaceryle_lugubris:30.014110189,Alcedo_atthis:30.014110193):43.938086334000005):7.9823196462):1.9213620694000002):0.1026877155,((Accipiter_nisus:25.532122330000004,Accipiter_gentilis:25.532122330399996):7.172810210933001,(Milvus_migrans:27.191212144000005,Buteo_buteo:27.191212146319995):5.513720395):51.253633408000006):2.9211998694999997):0.2531856948,(((Falco_tinnunculus:12.1444699223,Falco_columbarius:12.144469921999999):1.380937563,(Falco_peregrinus:10.6449904964,Falco_subbuteo:10.6449904969):2.8804169881000004):71.35719001000001,(((Garrulus_glandarius:15.2504252363,(Corvus_corone:6.2815294166,Corvus_macrorhynchos:6.281529417350001):8.968895819300002):11.3725258776,Lanius_bucephalus:26.6229511139):30.1676629636,(((((((Zosterops_japonicus:32.330807942174005,Ixos_amaurotis:32.3308079386):2.769710846,((Cettia_diphone:19.3098309588,Urosphena_squameiceps:19.309830963890004):9.332608784,(Phylloscopus_coronatus:16.079985205,(Phylloscopus_borealis:6.524412399,Phylloscopus_borealoides:6.524412399):9.555572806199999):12.562454537):6.4580790479):2.442642869,Locustella_ochotensis:37.5431616607):0.2489293036,Delichon_urbicum:37.7920909614):5.491485685,Alauda_arvensis:43.283576651400004):6.027527113,((Parus_ater:20.943484325,Parus_major:20.943484326):0.2595847524,Parus_varius:21.203069081600002):28.1080346827):2.03384773,(((Bombycilla_garrulus:45.768083575000006,(((Turdus_naumanni:7.7808446683,Turdus_pallidus:7.7808446695999995):11.975204786987,Zoothera_dauma:19.7560494556):12.23079095441,(Erithacus_akahige:21.106206278,((Phoenicurus_auroreus:17.99208936307,Monticola_solitarius:17.992089361999998):1.518783301,Luscinia_calliope:19.510872665):1.5953336138999998):10.8806341316):13.781243171000002):1.874744322,Regulus_regulus:47.642827911000005):0.6941178348,(((Coccothraustes_coccothraustes:19.463020584,(Loxia_curvirostra:8.603492940699999,Carduelis_spinus:8.603492940399999):10.859527643):8.947440706,Emberiza_spodocephala:28.4104612921406):7.196183845,Passer_montanus:35.60664513904):12.7303006019):3.008005748):5.445662587):28.091983414):2.2503540303):1.471775042,((Cuculus_canorus:1.773375929,Cuculus_saturatus:1.7733759296):14.838904359499999,Cuculus_fugax:16.612280289):71.99244627419999):0.2791264554):1.747264714,((Columba_livia:20.7325399252,Streptopelia_orientalis:20.732539924599998):17.047399665,Treron_sieboldii:37.779939587600005):52.851178133):13.34830507):2.38336437,(Struthio_camelus:66.5473121,Dromaius_novaehollandiae:66.547312102):39.8154751);
	TREE tree_3351 = (((((((Anas_acuta:4.42748030079,Anas_crecca:4.4274803):0.2239331724,(Anas_poecilorhyncha:0.1697129633,Anas_platyrhynchos:0.1697129633):4.4817005091999995):1.513545852,Anas_penelope:6.1649593249):6.5689461536,(Mergus_serrator:10.015471437699999,Clangula_hyemalis:10.015471438):2.7184340392):65.7735717152,((Pavo_cristatus:22.397523536,Gallus_gallus:22.3975235327):1.800080549,(Bonasa_bonasia:19.1164263399,Phasianus_versicolor:19.116426341):5.08117774):54.30987310300001):37.70911908,((((((((Bubulcus_ibis:18.937240295,Ardea_cinerea:18.9372402924):11.92350752,(Egretta_garzetta:28.4641121717,Nycticorax_nycticorax:28.464112177):2.396635636):4.346724121,Ixobrychus_sinensis:35.207471931):28.767375868,(Phalacrocorax_capillatus:4.16290605876,Phalacrocorax_carbo:4.1629060595):59.811941741952694):2.062256554,(((((Bulweria_bulwerii:34.211971976,(Calonectris_leucomelas:18.166484142999998,(Puffinus_pacificus:10.377635122000001,Puffinus_tenuirostris:10.377635122000001):7.788849025999999):16.0454878294):2.356001251,Fulmarus_glacialis:36.567973224):3.2298207423000003,Pterodroma_hypoleuca:39.7977939735):17.45634777,Phoebastria_immutabilis:57.254141749999995):3.3335734429999997,(((Oceanodroma_matsudairae:9.129886852,Oceanodroma_leucorhoa:9.129886852):10.70561717,Oceanodroma_tristrami:19.83550401982):9.171183594,Oceanodroma_furcata:29.006687614999997):31.581027568):5.449389174):18.4344922519,((Podiceps_nigricollis:80.94899682908999,(Rallus_aquaticus:32.508025998,(Gallinula_chloropus:15.347162710000001,Fulica_atra:15.347162704199999):17.1608632889):48.440970848099994):2.421941967,(((((Calidris_subminuta:12.102308322399999,Calidris_ruficollis:12.1023083228):17.10585773242,Phalaropus_lobatus:29.208166058899998):0.7069422056,(Scolopax_rusticola:23.5366059023,(Gallinago_hardwickii:8.195880837899999,Gallinago_gallinago:8.195880837):15.340725057):6.3785023662):21.638969278,((((Anous_stolidus:16.085699156,(Larus_crassirostris:3.8591155109,Larus_ridibundus:3.8591155108100006):12.22658364498):0.3969785824,Sterna_fuscata:16.4826777381):2.399496585,(((Cerorhinca_monocerata:7.088936377,Fratercula_cirrhata:7.088936377):6.011969795,(Aethia_cristatella:4.324233414,Aethia_pusilla:4.3242334142):8.776672759):0.9475500639,(Uria_lomvia:3.260493983,Uria_aalge:3.260493983):10.787962253100002):4.833718088):4.047720485,Glareola_maldivarum:22.929894808399997):28.624182729):6.466438279,(Pluvialis_fulva:41.0836998915,Himantopus_himantopus:41.0836998913):16.936815915):25.35042299):1.1006578068000001):1.096576162,((((Hirundapus_caudacutus:41.208730777999996,Apus_pacificus:41.208730771960006):42.8570667292,((((((Asio_flammeus:37.563857222,Strix_uralensis:37.5638572246):8.859860194,(Otus_scops:22.979996862,Otus_lempiji:22.9799968644):23.443720552000002):15.194678833000001,Ninox_scutulata:61.61839625):18.98354911,(((Dendrocopos_kizuki:15.628052842,(Dendrocopos_major:3.0854750414,Dendrocopos_leucotos:3.085475041):12.5425778015):5.442821942,((Picus_awokera:9.834166847,Picus_canus:9.8341668466):4.729425494,Dryocopus_martius:14.5635923407):6.5072824449999995):49.1152478108,(Megaceryle_lugubris:34.226046789,Alcedo_atthis:34.2260467917):35.96007581):10.4158227615):0.9821106881,Caprimulgus_indicus:81.5840560533):0.555670903,((Accipiter_gentilis:23.301251758,Accipiter_nisus:23.301251762000003):8.540548123599999,(Buteo_buteo:23.424671867659995,Milvus_migrans:23.424671866):8.417128016):50.297927078625904):1.9260705492999999):0.2351849272,(((Lanius_bucephalus:30.6572061653,((Corvus_corone:8.1556549672,Corvus_macrorhynchos:8.1556549679):9.441020188,Garrulus_glandarius:17.596675155):13.060531009000002):21.1311872422958,(((Alauda_arvensis:39.1356985846,((((Cettia_diphone:15.450926754379998,Urosphena_squameiceps:15.450926753999997):9.007530678,((Phylloscopus_borealis:5.676194899,Phylloscopus_borealoides:5.6761948993):6.48164129492,Phylloscopus_coronatus:12.1578361936):12.300621238000002):9.0502231285,Delichon_urbicum:33.508680563000006):1.723577779,((Zosterops_japonicus:29.098085296041997,Locustella_ochotensis:29.098085298690002):4.859953694,Ixos_amaurotis:33.9580389906):1.274219349):3.903440242):3.338405708,((Parus_varius:15.973134448,Parus_ater:15.973134443999998):0.08686181286,Parus_major:16.059996256399998):26.414108032500003):1.769023972,((((((Turdus_pallidus:9.6674535137,Turdus_naumanni:9.6674535133):10.947780206,Zoothera_dauma:20.6152337208):9.244411860100001,(((Phoenicurus_auroreus:15.8427744814,Monticola_solitarius:15.8427744816):1.380148045,Luscinia_calliope:17.222922527):1.2335528839,Erithacus_akahige:18.4564754106):11.403170169100001):12.994225251000001,Bombycilla_garrulus:42.853870832):0.9852626788,Regulus_regulus:43.8391335143):0.1461531353,(Passer_montanus:31.871859479199998,((Coccothraustes_coccothraustes:20.742517278999998,(Loxia_curvirostra:9.166813129000001,Carduelis_spinus:9.166813130109999):11.575704147000001):6.895121914999999,Emberiza_spodocephala:27.6376391922109):4.23422029):12.113427163):0.2578416213):7.545265141):28.4700294738,(((Falco_columbarius:9.58530378,Falco_subbuteo:9.585303779220002):2.3855249499,Falco_peregrinus:11.970828729499999):2.091447199,Falco_tinnunculus:14.0622759279):66.19614695199999):4.042559554):0.8389282736,(Cuculus_fugax:23.92879595,(Cuculus_saturatus:2.157175164,Cuculus_canorus:2.1571751631):21.771620793100002):61.211114745399996):0.4282620685):1.121769683,((Columba_livia:22.148011984969997,Streptopelia_orientalis:22.1480119867):18.4480621377,Treron_sieboldii:40.596074126290006):46.093868329):29.52665382):1.593641428,(Struthio_camelus:80.63873449,Dromaius_novaehollandiae:80.63873448999999):37.171503212);
	TREE tree_1458 = (((((Clangula_hyemalis:7.299589539,Mergus_serrator:7.29958953866):1.3851362711970001,(((Anas_crecca:2.433734288,(Anas_platyrhynchos:0.03445210056,Anas_poecilorhyncha:0.03445210056):2.39928218763):0.2447991749,Anas_acuta:2.6785334638):0.9214153553,Anas_penelope:3.5999488184999997):5.084776991):74.750990003,((Gallus_gallus:19.8340054421,Pavo_cristatus:19.834005440000002):1.085715667,(Bonasa_bonasia:17.594822871,Phasianus_versicolor:17.5948228711):3.3248982362):62.515994708):12.94041935,(((((Phalacrocorax_carbo:12.027230631,Phalacrocorax_capillatus:12.0272306343):61.60286497519999,(((((((Calonectris_leucomelas:21.467445531,(Puffinus_pacificus:10.873519524999999,Puffinus_tenuirostris:10.8735195258):10.593926007):12.178648828,Bulweria_bulwerii:33.64609436):4.104148436,Pterodroma_hypoleuca:37.75024279617):3.391855987,Fulmarus_glacialis:41.142098783099996):17.43573642,Phoebastria_immutabilis:58.57783519899999):8.357704219999999,((Oceanodroma_matsudairae:9.587698665,Oceanodroma_furcata:9.587698665):25.101788297,(Oceanodroma_leucorhoa:21.41106398,Oceanodroma_tristrami:21.411063985):13.278422979):32.246052452):0.0006693620878,(((Egretta_garzetta:28.851196173,(Bubulcus_ibis:13.52437065,Ardea_cinerea:13.5243706517):15.326825524):6.39356031,Nycticorax_nycticorax:35.244756487000004):3.858346872,Ixobrychus_sinensis:39.1031033557):27.833105429):6.6938868177):2.014550332,((((((Scolopax_rusticola:33.1014408786,(Gallinago_gallinago:15.443437114,Gallinago_hardwickii:15.4434371161):17.658003764):5.261621063,Phalaropus_lobatus:38.3630619358):0.4332910478,(Calidris_ruficollis:12.23805217,Calidris_subminuta:12.238052166):26.5583008226):20.260762861,(((((Larus_ridibundus:4.6035345487,Larus_crassirostris:4.6035345492):14.5684081362,Anous_stolidus:19.171942684999998):0.7476768284,Sterna_fuscata:19.91961951425):2.052186734,(((Cerorhinca_monocerata:9.210084022,Fratercula_cirrhata:9.210084022):6.479193217,(Aethia_cristatella:5.098869387,Aethia_pusilla:5.0988693878):10.590407851):1.629890577,(Uria_aalge:4.555232384,Uria_lomvia:4.555232384):12.763935432499999):4.652638432):1.850199872,Glareola_maldivarum:23.82200612066):35.235109724):3.340218136,(Pluvialis_fulva:43.045260856,Himantopus_himantopus:43.0452608549):19.352073125):10.95578637,(Podiceps_nigricollis:65.79505603251,((Fulica_atra:7.1055007133000005,Gallinula_chloropus:7.105500713):16.665055944000002,Rallus_aquaticus:23.7705566566):42.02449937839):7.558064317):2.2915255829000003):8.96547386,((((Hirundapus_caudacutus:35.053979418,Apus_pacificus:35.0539794217):47.70431647699999,((((((Asio_flammeus:25.77229616216,Strix_uralensis:25.7722961611):4.393215556,(Otus_scops:15.412565258999999,Otus_lempiji:15.412565259199999):14.752946463):9.199254667,Ninox_scutulata:39.364766386):39.11301679,((((Picus_awokera:10.53926869,Picus_canus:10.5392686922):3.262199075,Dryocopus_martius:13.801467765649999):4.5450341456,((Dendrocopos_leucotos:2.9962282194,Dendrocopos_major:2.9962282191):11.764888005,Dendrocopos_kizuki:14.7611162238):3.585385687):50.2957417515,(Alcedo_atthis:35.3263057276,Megaceryle_lugubris:35.326305721):33.315937947):9.835539499):1.087013766,Caprimulgus_indicus:79.5647969369):0.3585949802,((Milvus_migrans:25.112532038999998,Buteo_buteo:25.112532039199998):5.029517356,(Accipiter_nisus:24.1827379471,Accipiter_gentilis:24.182737942000003):5.9593114484):49.78134252445611):2.834903986):1.163700775,(((Falco_columbarius:18.238589038999997,(Falco_subbuteo:17.1274797457,Falco_peregrinus:17.1274797455):1.1111092930000002):1.369506644,Falco_tinnunculus:19.608095683000002):61.4116070565,(((Garrulus_glandarius:17.734410472900002,(Corvus_macrorhynchos:7.8025830872999995,Corvus_corone:7.8025830878099995):9.931827386999998):12.2058551007,Lanius_bucephalus:29.9402655755):20.8142232039,((((((Zosterops_japonicus:29.49151611115,Ixos_amaurotis:29.491516109000003):1.082341375,((Urosphena_squameiceps:14.6472263514,Cettia_diphone:14.6472263521):6.425462952,(Phylloscopus_coronatus:11.4458398937,(Phylloscopus_borealis:5.130994226,Phylloscopus_borealoides:5.130994226):6.31484566782):9.626849409):9.501168187200001):1.095242593,(Locustella_ochotensis:31.5208740596406,Delichon_urbicum:31.5208740598):0.148226022):6.020446939999999,Alauda_arvensis:37.6895470273):5.41456529,((Parus_ater:14.963335075,Parus_varius:14.963335076):1.3739681305,Parus_major:16.3373032065):26.7668091042):4.318700933,(((Bombycilla_garrulus:40.415315818,((Zoothera_dauma:18.825829794100002,(Turdus_naumanni:7.291821487399999,Turdus_pallidus:7.291821487000001):11.53400830399):10.625197418599999,(((Monticola_solitarius:17.2000383498,Phoenicurus_auroreus:17.2000383507):1.067139856,Luscinia_calliope:18.2671782019):1.39027091989,Erithacus_akahige:19.6574491258):9.7935780841):10.9642886035):5.011199362,Regulus_regulus:45.426515175999995):1.125046986,(Passer_montanus:34.146762045657,((Coccothraustes_coccothraustes:22.892670477,(Loxia_curvirostra:10.588615312199998,Carduelis_spinus:10.588615313):12.304055164):6.233848333000001,Emberiza_spodocephala:29.126518813799997):5.020243237700001):12.4048001132):0.8712510788):3.3316755344):30.265213963400004):2.9022939346):0.4604248544,((Cuculus_canorus:2.506044981,Cuculus_saturatus:2.5060449815999997):24.438674785,Cuculus_fugax:26.94471977):57.4377017657291):0.2276982588):3.099132623,(Treron_sieboldii:30.55470530884,(Columba_livia:17.462180431329998,Streptopelia_orientalis:17.4621804305):13.0925248758):57.154547109000006):8.666882751):6.247826225,(Struthio_camelus:53.13903523,Dromaius_novaehollandiae:53.1390352221):49.484926169999994);
	TREE tree_8137 = (((((((Anas_acuta:5.448084568610001,(Anas_platyrhynchos:0.06935730872,Anas_poecilorhyncha:0.06935730872):5.378727259310001):0.03795377124,Anas_crecca:5.48603834):1.716152545,Anas_penelope:7.202190884):9.475068753110001,(Mergus_serrator:13.176016581599999,Clangula_hyemalis:13.1760165838):3.5012430546999997):61.852057363,((Bonasa_bonasia:15.570804444000002,Phasianus_versicolor:15.570804442):4.5844174257,(Pavo_cristatus:17.090425563,Gallus_gallus:17.0904255596):3.0647963104000002):58.374095141999994):16.42768658,(((((Phalacrocorax_capillatus:14.3687319676,Phalacrocorax_carbo:14.368731963):51.90357974330001,((((((((Puffinus_tenuirostris:11.184443367650001,Puffinus_pacificus:11.184443366):10.82333803,Calonectris_leucomelas:22.007781396):11.055573392700001,Bulweria_bulwerii:33.063354789):4.595114748,Pterodroma_hypoleuca:37.6584695392):2.8718406816,Fulmarus_glacialis:40.530310216000004):11.23931885,Phoebastria_immutabilis:51.7696290692):4.752093148,((Oceanodroma_furcata:31.349273115000003,(Oceanodroma_leucorhoa:18.9242265,Oceanodroma_tristrami:18.924226496):12.425046618800001):5.700046711,Oceanodroma_matsudairae:37.049319826):19.47240239):3.058836635,((Egretta_garzetta:33.52045152,(Nycticorax_nycticorax:32.367424022099996,(Bubulcus_ibis:14.80445789,Ardea_cinerea:14.8044578881):17.562966138):1.1530274988):6.809875635,Ixobrychus_sinensis:40.330327156):19.25023169):6.6917528607):10.92490566,(((Rallus_aquaticus:24.5653505469,(Gallinula_chloropus:11.5723581192,Fulica_atra:11.5723581192):12.992992429060001):44.4376580439,Podiceps_nigricollis:69.00300858063):6.921751185,(((((Calidris_subminuta:13.4624155396,Calidris_ruficollis:13.4624155406):15.00807436554,(Scolopax_rusticola:25.9935876409,(Gallinago_gallinago:4.599335463,Gallinago_hardwickii:4.5993354627):21.394252177):2.476902263):0.7725624855,Phalaropus_lobatus:29.243052388):28.094003921,(((((Larus_ridibundus:5.03324763082,Larus_crassirostris:5.0332476311):14.07448024,Anous_stolidus:19.107727869):0.4437255396,Sterna_fuscata:19.551453408599997):2.286327401,(((Cerorhinca_monocerata:8.562733991,Fratercula_cirrhata:8.562733991):6.24709775,(Aethia_pusilla:4.414669264,Aethia_cristatella:4.4146692647000005):10.395162477):1.301067681,(Uria_aalge:3.13145616,Uria_lomvia:3.13145616):12.9794432627):5.726881387000001):6.551067059,Glareola_maldivarum:28.38884786714):28.94820844):4.469932159,(Himantopus_himantopus:46.2079675888,Pluvialis_fulva:46.207967588):15.599020881000001):14.1177713):1.2724576010000002):1.46456812,(((((((((Asio_flammeus:25.110309419,Strix_uralensis:25.1103094196):3.710376159,(Otus_lempiji:16.688321363180002,Otus_scops:16.688321363):12.1323642151):10.556665911,Ninox_scutulata:39.377351489):32.90680234,((((Picus_awokera:7.918044076,Picus_canus:7.918044075399999):3.5042143789999995,Dryocopus_martius:11.4222584538):4.9336326249999995,((Dendrocopos_leucotos:2.4539999310000002,Dendrocopos_major:2.4539999303):11.2280154261,Dendrocopos_kizuki:13.682015357):2.673875722):50.191918171,(Megaceryle_lugubris:31.410300537999998,Alcedo_atthis:31.410300539599998):35.13750871):5.736344578200001):1.532191417,Caprimulgus_indicus:73.81634524713):0.1564329617,((Milvus_migrans:20.412434522,Buteo_buteo:20.41243452328):7.531755791,(Accipiter_gentilis:21.45939094,Accipiter_nisus:21.459390939200002):6.4847993729999995):46.0285878988):1.965677531,(Hirundapus_caudacutus:28.465841332999997,Apus_pacificus:28.465841333790998):47.472614402000005):1.379861549,((Falco_columbarius:11.92213899,((Falco_peregrinus:8.9963213212,Falco_subbuteo:8.9963213212):2.3725589688,Falco_tinnunculus:11.3688802911):0.5532587024):64.074422603,(((Garrulus_glandarius:17.219857773599998,(Corvus_macrorhynchos:6.8884970314,Corvus_corone:6.8884970315):10.331360744200001):9.559423441,Lanius_bucephalus:26.7792812126):24.394204087600002,(((Alauda_arvensis:44.06690207850001,((((Urosphena_squameiceps:15.530576686,Cettia_diphone:15.530576685390002):11.33938871,((Phylloscopus_borealis:5.366241674,Phylloscopus_borealoides:5.3662416744999994):9.066300031099999,Phylloscopus_coronatus:14.432541704999998):12.437423689):12.6498953203,Delichon_urbicum:39.5198607147):1.04291099,(Ixos_amaurotis:39.347119683,(Zosterops_japonicus:33.99724968663,Locustella_ochotensis:33.9972496911):5.349869993):1.215652017):3.5041303792000003):2.805065659,((Parus_varius:14.1107427485,Parus_ater:14.110742748):0.4910363041,Parus_major:14.6017790535):32.270188677):0.9995179004,(((Bombycilla_garrulus:45.172505746999995,(((Turdus_naumanni:8.1667291626,Turdus_pallidus:8.166729161700001):13.945871402999998,Zoothera_dauma:22.112600563999997):9.673271646,(Erithacus_akahige:20.8140300984,(Luscinia_calliope:18.763109201,(Phoenicurus_auroreus:18.0710706806,Monticola_solitarius:18.071070680400002):0.6920385208000001):2.050920898):10.9718421100467):13.3866335375):1.744790718,Regulus_regulus:46.917296474):0.0751389569,(((Coccothraustes_coccothraustes:21.611386335,(Loxia_curvirostra:8.8539669298,Carduelis_spinus:8.8539669304):12.757419409):6.3852691825,Emberiza_spodocephala:27.996655520612):5.431641739,Passer_montanus:33.4282972515):13.564138167000001):0.8790502123):3.3019996654000003):24.823076303):1.3217556811):1.132082912,(Cuculus_fugax:23.517257528000002,(Cuculus_canorus:2.512498979,Cuculus_saturatus:2.512498979):21.00475855):54.9331426668):0.2113852961):2.513576264,(Treron_sieboldii:31.788195199760004,(Streptopelia_orientalis:16.0250898651,Columba_livia:16.0250898647):15.7631053353):49.387166552000004):13.78164182):3.853672254,(Struthio_camelus:65.25984787,Dromaius_novaehollandiae:65.259847869):33.55082797);
	TREE tree_9085 = ((((((((Anas_platyrhynchos:0.01788449936,Anas_poecilorhyncha:0.01788449936):1.540960017496,Anas_crecca:1.5588445168):0.02236655242,Anas_acuta:1.5812110691):0.7488208161,Anas_penelope:2.3300318854):2.6782785231,(Clangula_hyemalis:4.4176762376,Mergus_serrator:4.4176762385):0.59063417092):71.2496706231,((Pavo_cristatus:11.589306412200001,Gallus_gallus:11.589306411899999):0.5348293646,(Bonasa_bonasia:9.876537572,Phasianus_versicolor:9.876537572199998):2.2475982041):64.1338452522):29.1885953,(((((((((Oceanodroma_tristrami:18.3361133,Oceanodroma_leucorhoa:18.336113296):12.71731716,Oceanodroma_furcata:31.05343046):18.6208397477,Oceanodroma_matsudairae:49.67427021):8.56843688,(Phoebastria_immutabilis:55.469865032,((((Calonectris_leucomelas:17.556372397,(Puffinus_pacificus:7.81444018,Puffinus_tenuirostris:7.814440179):9.741932212):12.493658786,Bulweria_bulwerii:30.050031169999997):4.266330558,Fulmarus_glacialis:34.316361737):2.197612431,Pterodroma_hypoleuca:36.5139741672):18.955890868):2.7728420606):6.62232729,(((Nycticorax_nycticorax:30.152223957,Egretta_garzetta:30.152223959700002):1.8710126372000002,(Bubulcus_ibis:19.61679501,Ardea_cinerea:19.6167950094):12.406441586):7.250136883,Ixobrychus_sinensis:39.2733734843):25.591660892):2.812884838,(Phalacrocorax_carbo:15.917136760000002,Phalacrocorax_capillatus:15.917136757579998):51.7607824592):6.319965253,((Podiceps_nigricollis:71.97242448450001,((Fulica_atra:10.544934515599998,Gallinula_chloropus:10.5449345159):21.519105261,Rallus_aquaticus:32.0640397768):39.90838470599999):0.8590084927,(((((Scolopax_rusticola:25.437291691,(Gallinago_gallinago:14.004361438,Gallinago_hardwickii:14.004361439):11.4329302536):4.7548533306000005,Phalaropus_lobatus:30.192145019999998):0.2530059197,(Calidris_subminuta:16.550488052,Calidris_ruficollis:16.5504880468):13.894662893100001):24.194647863,((((Anous_stolidus:14.970202909,(Larus_ridibundus:3.71367560837,Larus_crassirostris:3.7136756082):11.2565273008):0.5009846878,Sterna_fuscata:15.471187597):2.794609911,(((Cerorhinca_monocerata:5.926700404,Fratercula_cirrhata:5.926700404):6.960290571,(Aethia_cristatella:4.187830602,Aethia_pusilla:4.1878306019):8.699160373):1.397844061,(Uria_lomvia:3.476740473,Uria_aalge:3.476740473):10.808094564400001):3.980962472):3.120253291,Glareola_maldivarum:21.3860507984):33.253748):4.210799682,(Pluvialis_fulva:50.328799805100005,Himantopus_himantopus:50.3287998024):8.521798674):13.98083449):1.1664515003):5.589139014,(((((((((Asio_flammeus:31.121275132999997,Strix_uralensis:31.121275133599998):3.043525702,(Otus_scops:20.247384196,Otus_lempiji:20.2473841949):13.917416639999999):13.39603004,Ninox_scutulata:47.5608308786):27.17535696,(((Dryocopus_martius:12.24689332438,(Picus_awokera:7.901034627,Picus_canus:7.9010346259999995):4.345858697):5.759602441,(Dendrocopos_kizuki:14.309948933000001,(Dendrocopos_leucotos:2.9839303525,Dendrocopos_major:2.983930352):11.3260185808):3.69654683246):48.3865779895,(Alcedo_atthis:41.7701221352,Megaceryle_lugubris:41.7701221334):24.622951625):8.343114079):1.768402654,Caprimulgus_indicus:76.5045904932):0.06022125228,((Milvus_migrans:24.354040140000002,Buteo_buteo:24.354040142):3.6004459255,(Accipiter_gentilis:21.5775067503,Accipiter_nisus:21.5775067499):6.3769793161):48.610325683):0.4848003868,(Hirundapus_caudacutus:33.102108815,Apus_pacificus:33.10210881061):43.9475033338):1.247311008,(((Lanius_bucephalus:27.767379034799998,(Garrulus_glandarius:15.9824320615,(Corvus_macrorhynchos:7.098273599500001,Corvus_corone:7.098273599300001):8.884158462399999):11.7849469694):19.479427686500003,((((((((Urosphena_squameiceps:13.845548261600001,Cettia_diphone:13.845548258900001):6.674088024,((Phylloscopus_borealis:4.886801758,Phylloscopus_borealoides:4.886801758):6.6498282557,Phylloscopus_coronatus:11.5366300141):8.983006268):6.893986977300001,Delichon_urbicum:27.4136232589):5.43214736,Locustella_ochotensis:32.84577061724):0.1832320851,(Ixos_amaurotis:31.7545662209,Zosterops_japonicus:31.754566227620003):1.27443648):2.2510284673,Alauda_arvensis:35.2800311696981):4.020275095,(Parus_major:15.4058830215,(Parus_ater:14.605020151,Parus_varius:14.605020151600002):0.8008628699000001):23.894423246800002):2.281152845,((((((Turdus_pallidus:7.874665764,Turdus_naumanni:7.8746657646400005):12.3270206793,Zoothera_dauma:20.2016864453):9.729560017,(((Phoenicurus_auroreus:17.4877636228,Monticola_solitarius:17.4877636242):1.01638339,Luscinia_calliope:18.504147012999997):1.6079297704,Erithacus_akahige:20.1120767844):9.81916967621):9.924620965599999,Bombycilla_garrulus:39.85586743):0.6412238599,Regulus_regulus:40.497091288):0.07817353309,(((Coccothraustes_coccothraustes:21.27961161,(Carduelis_spinus:8.664488860699999,Loxia_curvirostra:8.664488860799999):12.615122747):5.571971072,Emberiza_spodocephala:26.851582672332604):4.563659492999999,Passer_montanus:31.415242171000003):9.160022653199999):1.006194288):5.665347604):28.2018985434,(((Falco_subbuteo:9.0118180153,Falco_peregrinus:9.0118180149):1.520866159,Falco_tinnunculus:10.53268417488):0.2461077056,Falco_columbarius:10.77879188):64.6699133855):2.848217884):0.501146496,((Cuculus_saturatus:1.617888136,Cuculus_canorus:1.617888136):20.6509347902,Cuculus_fugax:22.268822924):56.52924671000001):0.7889538442):1.90937465,(Treron_sieboldii:30.8504198876,(Columba_livia:15.63525717176,Streptopelia_orientalis:15.635257173):15.215162717999998):50.645978252):23.9501782):9.970079248,(Struthio_camelus:66.07007489,Dromaius_novaehollandiae:66.070074902):49.34658071);
	TREE tree_1409 = (((((((Anas_crecca:2.72236610877,Anas_acuta:2.72236610798):0.2675241744,(Anas_platyrhynchos:0.04400510113,Anas_poecilorhyncha:0.04400510113):2.9458851814600004):1.010590023,Anas_penelope:4.0004803056):3.9352961563,(Mergus_serrator:6.3531555083,Clangula_hyemalis:6.3531555089):1.5826209536):70.09062351499999,((Pavo_cristatus:10.4883605425,Gallus_gallus:10.488360542399999):0.7711844637,(Bonasa_bonasia:8.89803896704,Phasianus_versicolor:8.898038968):2.3615060383):66.7668549729):18.79049982,(((((((((Bulweria_bulwerii:30.301178289,((Puffinus_tenuirostris:10.14568341267,Puffinus_pacificus:10.145683411499999):9.7557839793,Calonectris_leucomelas:19.901467389):10.399710902999999):10.17529244,Pterodroma_hypoleuca:40.476470733):3.069279515,Fulmarus_glacialis:43.545750252):14.178755805400002,Phoebastria_immutabilis:57.724506058):1.919415983,(Oceanodroma_matsudairae:36.256404414,((Oceanodroma_leucorhoa:22.005521368,Oceanodroma_tristrami:22.005521366):8.670949903,Oceanodroma_furcata:30.676471274):5.579933147):23.38751762):6.317955243,((((Egretta_garzetta:36.964932169,Nycticorax_nycticorax:36.96493218):0.2123926128,(Bubulcus_ibis:14.74755097,Ardea_cinerea:14.747550965699999):22.429773816900003):5.869649868,Ixobrychus_sinensis:43.0469746567):21.138606218,(Phalacrocorax_capillatus:10.40922948,Phalacrocorax_carbo:10.409229483):53.776351377599994):1.7762964104):10.21399062,((Podiceps_nigricollis:69.54372459589999,(Rallus_aquaticus:30.600082764000003,(Fulica_atra:14.870714821,Gallinula_chloropus:14.870714826):15.7293679424):38.943641831):3.82328687,((((Phalaropus_lobatus:37.148814818999995,(Scolopax_rusticola:33.299218937,(Gallinago_gallinago:15.535928026,Gallinago_hardwickii:15.5359280259):17.7632909151):3.849595877):2.224836421,(Calidris_subminuta:20.18494613,Calidris_ruficollis:20.184946130900002):19.188705107999997):26.911375275999998,(Glareola_maldivarum:28.632804625000002,((((Larus_ridibundus:4.8326926545,Larus_crassirostris:4.832692654500001):14.719883322200001,Anous_stolidus:19.552575977):0.4371830832,Sterna_fuscata:19.9897590602):3.875057432,(((Cerorhinca_monocerata:7.975928,Fratercula_cirrhata:7.975928):7.408212545,(Aethia_pusilla:5.473723044,Aethia_cristatella:5.4737230438):9.9104175012):2.788107035,(Uria_aalge:3.74874971,Uria_lomvia:3.74874971):14.4234978694):5.692568913000001):4.767988131):37.652221903):3.727758734,(Himantopus_himantopus:43.4941916714,Pluvialis_fulva:43.494191669):26.518593584999998):3.354226203):2.80885643752):6.212330862,((((Hirundapus_caudacutus:28.439715227999997,Apus_pacificus:28.439715227):51.44097129399999,((((((Asio_flammeus:29.534187014000004,Strix_uralensis:29.5341870079):3.184977245,(Otus_lempiji:14.614806569299999,Otus_scops:14.614806569):18.104357683):10.512005426,Ninox_scutulata:43.23116968000001):31.64241814,((((Picus_awokera:6.575059196,Picus_canus:6.575059196200001):5.900789979,Dryocopus_martius:12.4758491757):6.152917057,((Dendrocopos_major:2.9679591276,Dendrocopos_leucotos:2.9679591276):12.1306675564,Dendrocopos_kizuki:15.0986266838):3.5301395488):50.583608779600006,(Alcedo_atthis:37.7305213922,Megaceryle_lugubris:37.730521393400004):31.481853627699998):5.6612127982):1.516255433,Caprimulgus_indicus:76.38984325199999):0.05096349592,((Milvus_migrans:24.815529053,Buteo_buteo:24.81552904654):4.0932449925,(Accipiter_nisus:23.149012128000003,Accipiter_gentilis:23.149012127000002):5.759761909):47.532032709):3.4398797671):0.4112118701,((((Garrulus_glandarius:18.6922423473,(Corvus_macrorhynchos:8.0430801593,Corvus_corone:8.0430801588):10.6491621853):9.40436223948,Lanius_bucephalus:28.0966045889):24.8241267028,(((((((Urosphena_squameiceps:16.31434063,Cettia_diphone:16.3143406315):7.640030237,((Phylloscopus_borealoides:5.4639361071,Phylloscopus_borealis:5.463936107):7.185021009500001,Phylloscopus_coronatus:12.648957116000002):11.305413751):9.1792342919,Delichon_urbicum:33.13360516):1.316548209,((Zosterops_japonicus:24.31740025904,Locustella_ochotensis:24.317400259200003):6.956901480999999,Ixos_amaurotis:31.274301738900007):3.175851636):3.2628880550000003,Alauda_arvensis:37.713041432400004):5.725391036,((Parus_ater:16.2310488575,Parus_varius:16.231048854599997):1.939967884,Parus_major:18.171016742):25.2674157289):2.329032741,(((Bombycilla_garrulus:44.294151146000004,(((Turdus_naumanni:7.38979392555,Turdus_pallidus:7.389793926299999):10.5771751727,Zoothera_dauma:17.9669691008):9.633364981,(Erithacus_akahige:18.0329520364,((Phoenicurus_auroreus:15.973297180300001,Monticola_solitarius:15.9732971807):0.3013001547,Luscinia_calliope:16.274597335):1.7583547006):9.56738204384):16.693817061):0.8331011354,Regulus_regulus:45.127252275000004):0.05502996901,(Passer_montanus:29.3601443406,((Coccothraustes_coccothraustes:19.666766984,(Carduelis_spinus:8.4489972296,Loxia_curvirostra:8.448997230399998):11.217769754999999):6.51493442545,Emberiza_spodocephala:26.1817014091):3.1784429358999997):15.8221379):0.5851829625):7.1532660731):26.421339734600007,(((Falco_peregrinus:9.1146220341,Falco_subbuteo:9.1146220331):2.5281299712,Falco_tinnunculus:11.642752005399998):0.7143579714,Falco_columbarius:12.357109976):66.984961029):0.9498273688):1.938082152,((Cuculus_canorus:0.07442242411,Cuculus_saturatus:0.07442242411):17.8381141798,Cuculus_fugax:17.912536602):64.3174439336):0.1582182253):1.574457533,(Treron_sieboldii:33.142222782,(Streptopelia_orientalis:17.788964536599998,Columba_livia:17.7889645373):15.353258244700001):50.820433505):12.85424351):12.89562073,(Struthio_camelus:42.09239934,Dromaius_novaehollandiae:42.09239934):67.62012115);
	TREE tree_4144 = (((((Mergus_serrator:8.329308275919999,Clangula_hyemalis:8.329308276):1.8490755883,(((Anas_poecilorhyncha:0.03229634696,Anas_platyrhynchos:0.03229634696):3.8877011441399993,(Anas_crecca:3.665700179,Anas_acuta:3.6657001787):0.25429731266):1.453959082,Anas_penelope:5.3739565725):4.8044272907):71.2353007073,((Gallus_gallus:20.941023464,Pavo_cristatus:20.941023465199997):1.651841803,(Bonasa_bonasia:18.0725360578,Phasianus_versicolor:18.072536057199997):4.5203292088):58.8208193073):22.42505871,((((((((Fulmarus_glacialis:45.191775918,((Bulweria_bulwerii:39.86754485,((Puffinus_pacificus:14.157598519,Puffinus_tenuirostris:14.157598518):9.985466783,Calonectris_leucomelas:24.1430653014):15.724479546000001):2.307229729,Pterodroma_hypoleuca:42.174774578000005):3.017001343):13.56059125,Phoebastria_immutabilis:58.7523671676):6.563834255,(((Oceanodroma_tristrami:26.015547894,Oceanodroma_leucorhoa:26.015547894999997):11.5984335,Oceanodroma_furcata:37.613981396):5.356334603,Oceanodroma_matsudairae:42.9703160006):22.34588543):3.1172979164,(((Bubulcus_ibis:20.10062683,Ardea_cinerea:20.100626824000003):19.5994735,(Egretta_garzetta:35.225561038399995,Nycticorax_nycticorax:35.225561042):4.474539283):5.763498148,Ixobrychus_sinensis:45.463598474):22.969900860000003):3.232755991,(Phalacrocorax_carbo:11.242712320099999,Phalacrocorax_capillatus:11.2427123193):60.423543016):7.150192964,(((((((Gallinago_hardwickii:14.116815261,Gallinago_gallinago:14.1168152602):8.011691957,Scolopax_rusticola:22.128507218):4.2848499019999995,Phalaropus_lobatus:26.4133571212):0.2821786631,(Calidris_ruficollis:11.821268304099998,Calidris_subminuta:11.821268301):14.874267479799999):22.358564897,(Glareola_maldivarum:22.950732512800002,(((Sterna_fuscata:16.603567323,Anous_stolidus:16.603567323):0.6859397249,(Larus_crassirostris:4.043570814000001,Larus_ridibundus:4.043570813696):13.2459362342):2.129445577,(((Cerorhinca_monocerata:6.912718879,Fratercula_cirrhata:6.912718879):6.063844233,(Aethia_cristatella:4.453775214,Aethia_pusilla:4.4537752142):8.522787898):1.434858984,(Uria_lomvia:3.590173573,Uria_aalge:3.590173573):10.821248523700001):5.007530529):3.531779888):26.103368167):8.32933896,(Pluvialis_fulva:40.479764134999996,Himantopus_himantopus:40.479764137299995):16.903675507):18.64793858,(Podiceps_nigricollis:73.58285505429998,((Gallinula_chloropus:17.05157129538,Fulica_atra:17.0515712959):15.7155380216,Rallus_aquaticus:32.767109317):40.815745742139995):2.448523156):2.7850700778):5.288787421,(((((((((Asio_flammeus:35.267721300000005,Strix_uralensis:35.267721305):2.743128092,(Otus_scops:19.204974114000002,Otus_lempiji:19.2049741183):18.805875278000002):8.228194202,Ninox_scutulata:46.2390436065):32.87593976,((((Picus_awokera:10.26527576,Picus_canus:10.2652757636):4.1027082313,Dryocopus_martius:14.36798399392):5.5281570460000005,((Dendrocopos_major:3.008108288,Dendrocopos_leucotos:3.0081082879):13.750350525900002,Dendrocopos_kizuki:16.758458813):3.137682227):54.378291152,(Megaceryle_lugubris:39.6028294804,Alcedo_atthis:39.6028294835):34.67160271):4.840551173300001):0.8314902524,Caprimulgus_indicus:79.94647362910001):0.916593531,((Milvus_migrans:24.51420564,Buteo_buteo:24.5142056404):7.5479041864,(Accipiter_gentilis:25.135465745999998,Accipiter_nisus:25.135465744):6.926644081900001):48.800957316):1.504479351,(Hirundapus_caudacutus:33.716925431,Apus_pacificus:33.716925427700005):48.6506210621):0.1160727848,(((Lanius_bucephalus:23.1670283056,(Garrulus_glandarius:14.9442333095,(Corvus_corone:6.0137370643,Corvus_macrorhynchos:6.013737065400001):8.9304962451):8.22279499675):28.585151681199996,(((Alauda_arvensis:40.237028077800005,((((Ixos_amaurotis:33.522008179,Zosterops_japonicus:33.522008171221):1.752477946,((Urosphena_squameiceps:17.460467604799998,Cettia_diphone:17.4604676075):10.67041768,((Phylloscopus_borealis:6.279936686,Phylloscopus_borealoides:6.279936685):8.0032836322,Phylloscopus_coronatus:14.283220318):13.847664972):7.1436008294):2.798415062,Locustella_ochotensis:38.0729011906):0.04759621387,Delichon_urbicum:38.120497402):2.1165306749):4.284198446,((Parus_varius:16.3462829096,Parus_ater:16.346282916):1.636141186,Parus_major:17.982424097):26.538802422):3.60801917,(((Bombycilla_garrulus:45.373701431,((Zoothera_dauma:25.0657731423,(Turdus_naumanni:9.707493806999999,Turdus_pallidus:9.7074938067):15.35827933318):10.5058664994,(Erithacus_akahige:21.42200381463,((Monticola_solitarius:19.2556093363,Phoenicurus_auroreus:19.2556093359):1.117800208,Luscinia_calliope:20.373409547999998):1.04859427013):14.14963582597):9.8020617931):1.02689189,Regulus_regulus:46.400593332999996):1.081303759,(Passer_montanus:31.1959665005,((Coccothraustes_coccothraustes:19.213382465,(Carduelis_spinus:9.671522744499999,Loxia_curvirostra:9.671522744499999):9.541859720149999):8.273764835,Emberiza_spodocephala:27.487147304700002):3.7088191962):16.28593059):0.6473486072):3.6229342914):28.525481436199996,(Falco_columbarius:16.12403174,((Falco_subbuteo:15.106188305400002,Falco_peregrinus:15.1061883047):0.3710663589,Falco_tinnunculus:15.477254664499998):0.6467770765):64.153629675):2.2059578649):1.368216992,((Cuculus_saturatus:2.547608534,Cuculus_canorus:2.547608534):20.97372761396,Cuculus_fugax:23.52133615):60.330500130000004):0.253399438):4.236646894,(Treron_sieboldii:36.11346486643,(Columba_livia:18.9075190916,Streptopelia_orientalis:18.9075190927):17.2059457727):52.228417741):15.49686068):6.70012175,(Struthio_camelus:42.2740886,Dromaius_novaehollandiae:42.274088598999995):68.264776402);
	TREE tree_6346 = (((((Clangula_hyemalis:8.354155086,Mergus_serrator:8.3541550857):1.89836581788,((((Anas_poecilorhyncha:0.0602308824,Anas_platyrhynchos:0.0602308824):3.50977250795,Anas_acuta:3.57000339):0.1359781614,Anas_crecca:3.7059815521):1.082099116,Anas_penelope:4.788080668):5.4644402363):72.07330962913001,((Pavo_cristatus:14.207676794400001,Gallus_gallus:14.207676795500001):1.606030875,(Bonasa_bonasia:12.2389941239,Phasianus_versicolor:12.2389941233):3.5747135462):66.5121228719):29.98862627,((((((((Fulmarus_glacialis:48.940420496,((Bulweria_bulwerii:34.408954005000005,((Puffinus_pacificus:12.257804536,Puffinus_tenuirostris:12.257804537):13.7156246412,Calonectris_leucomelas:25.973429179):8.435524823):10.50913492,Pterodroma_hypoleuca:44.9180889157):4.022331567):15.10651998,Phoebastria_immutabilis:64.046940471):4.7185028165,((Oceanodroma_matsudairae:33.150745574,Oceanodroma_furcata:33.1507455813):2.88903363,(Oceanodroma_leucorhoa:21.07026962,Oceanodroma_tristrami:21.07026962):14.969509588000001):32.725664082):7.429698901,(Phalacrocorax_capillatus:13.8174982295,Phalacrocorax_carbo:13.817498228):62.3776439576):0.8046575358,(((Nycticorax_nycticorax:41.408492361,(Bubulcus_ibis:18.93276124,Ardea_cinerea:18.932761235700003):22.475731133399997):1.253835833,Egretta_garzetta:42.66232820250001):4.441055542,Ixobrychus_sinensis:47.10338375):29.896415989):2.640692113,((((((Phalaropus_lobatus:34.522425141,(Scolopax_rusticola:25.789497728,(Gallinago_gallinago:11.755694046030001,Gallinago_hardwickii:11.755694049599999):14.033803675):8.732927417):1.00829901,(Calidris_subminuta:17.1808310149,Calidris_ruficollis:17.18083101218):18.3498931414):23.4008861767,(Glareola_maldivarum:25.581787242999997,(((Sterna_fuscata:16.648211767,Anous_stolidus:16.648211767):1.272270515,(Larus_ridibundus:4.318976687,Larus_crassirostris:4.318976686499999):13.6015055949):2.443031914,(((Cerorhinca_monocerata:6.414247537,Fratercula_cirrhata:6.414247536):6.764656715,(Aethia_cristatella:4.777465502,Aethia_pusilla:4.777465502599999):8.40143875):1.327531365,(Uria_aalge:3.884521041,Uria_lomvia:3.884521041):10.62191457595):5.8570785789999995):5.218273046):33.349823085):9.112380424,(Himantopus_himantopus:52.145402361,Pluvialis_fulva:52.145402357):15.898588389):6.839654603,Podiceps_nigricollis:74.88364536):0.3420523516,(Rallus_aquaticus:45.564587769,(Gallinula_chloropus:13.180427911999999,Fulica_atra:13.1804279109):32.384159861899995):29.661109926):4.4147941322):11.5045212,(((((((((Asio_flammeus:31.910294070999996,Strix_uralensis:31.910294078499998):7.743397583,(Otus_lempiji:18.053366948300003,Otus_scops:18.0533669476):21.600324706000002):11.602886079,Ninox_scutulata:51.2565777393):32.61555234,(((Dryocopus_martius:10.3645285596,(Picus_awokera:9.201703847,Picus_canus:9.201703845800001):1.1628247126):5.5707015250000005,(Dendrocopos_kizuki:12.6604771509,(Dendrocopos_leucotos:2.8021768297999996,Dendrocopos_major:2.8021768292):9.8583003225):3.274752933):55.5706572846,(Megaceryle_lugubris:43.5522759467,Alcedo_atthis:43.552275944529995):27.9536114359):12.366242711487):3.11733081,Caprimulgus_indicus:86.9894608947):0.4175872358,((Buteo_buteo:19.702796181849997,Milvus_migrans:19.702796182):6.25137717,(Accipiter_nisus:20.9627087736,Accipiter_gentilis:20.962708777):4.991464575):61.4528747784364):2.381476005,(Hirundapus_caudacutus:28.199168116,Apus_pacificus:28.1991681168):61.58935601932):0.03425950682,((((Falco_subbuteo:12.2125140206,Falco_peregrinus:12.2125140198):0.6358381073,Falco_tinnunculus:12.8483521263):0.8914194347,Falco_columbarius:13.7397715643):73.18438880100001,((Lanius_bucephalus:27.904555492300002,(Garrulus_glandarius:16.1672107682,(Corvus_corone:6.996378642780001,Corvus_macrorhynchos:6.9963786431):9.170832125363999):11.737344724):27.073734852861598,((((((Zosterops_japonicus:28.92837777494,Ixos_amaurotis:28.9283777694):3.651539589,((Cettia_diphone:19.0432774121,Urosphena_squameiceps:19.0432774137):10.11312614,(Phylloscopus_coronatus:15.4454215598,(Phylloscopus_borealis:5.646848731,Phylloscopus_borealoides:5.6468487312):9.798572829000001):13.710981994):3.4235138062):3.714368482,(Delichon_urbicum:35.6554535065,Locustella_ochotensis:35.6554535095351):0.6388323387):3.434997391,Alauda_arvensis:39.729283231800004):6.067053823,((Parus_varius:16.8983201253,Parus_ater:16.8983201199):0.355097535,Parus_major:17.253417659):28.542919402000003):3.240066574,((((((Turdus_naumanni:7.610833231100001,Turdus_pallidus:7.610833230699999):12.84347514872,Zoothera_dauma:20.4543083792):9.738315451,(Erithacus_akahige:18.9365367419,((Phoenicurus_auroreus:16.94089751664,Monticola_solitarius:16.940897514299998):0.6510746091,Luscinia_calliope:17.591972124999998):1.34456461654):11.256087087800001):15.2907463604,Bombycilla_garrulus:45.48337019):2.186437044,Regulus_regulus:47.669807236):0.4587278905,(((Coccothraustes_coccothraustes:23.549619779,(Loxia_curvirostra:9.412072936,Carduelis_spinus:9.4120729352):14.137546843199999):6.3654340505,Emberiza_spodocephala:29.9150538336079):3.731869947,Passer_montanus:33.646923779):14.481611351):0.9078685044):5.9418867102):31.9458700187):2.8986232770000004):1.013056115,((Cuculus_saturatus:3.050271074,Cuculus_canorus:3.050271074):24.132046760999998,Cuculus_fugax:27.182317830000002):63.6535219233804):0.3091732823):4.637536726,(Treron_sieboldii:33.858183344800004,(Streptopelia_orientalis:18.66011960043,Columba_livia:18.6601195995):15.1980637462):61.924366408000004):16.53190704):3.853410764,(Struthio_camelus:74.95141525,Dromaius_novaehollandiae:74.95141525):41.21645235);
[truncated: 5,171,091 more chars]
