# Supplementary material for: Anatomical description of neornithine stomach with implications on neornithine stomach morphology
Source: J Anat. 2024 Aug 17;245(5):787–96. doi: 10.1111/joa.14123 (PMC11470792; doi:10.1111/joa.14123)
Supplement: Supplementary file 1 — Data S1. [file JOA-245-787-s001.zip › joa14123-sup-0003-DataS3.R]

library(dplyr)
library(magrittr)

library(cluster)
library(caper)
library(ape)
library(phytools)
library(geiger)
library(OUwie)
library(vioplot)


setwd("Your directory")
set.seed(1)
# Import data
df <- read.csv("Data S1.csv", row.names = 1)
# Read TREE: 
alltrees <- read.nexus("Data S2.nex")
nTrees <- 100

# BASIC VARIABLES
stomach_type <- as.factor(df$Stomach.type)
diet_type <- factor(df$DietCat, 
       levels = c("VertFishScav", "Invertebrate", "Omnivore","FruiNect", "PlantSeed"), 
       labels = c("Vertebrate", "Invertebrate", "Omnivore", "Fruit + nectar", "Plant + seed"))
temp <- lm(log10(df$GM) ~ log10(df$BM))$residuals
gizM <- rep(NA, nrow(df))
gizM[complete.cases(df$GM, df$BM)] <- temp
df <- cbind(df, gizM)

names(stomach_type) <-names(diet_type) <-names(gizM) <-row.names(df)

dietQuant <- colnames(df)[15:24]

diet_colors <- setNames(c("#E86262", "#F3B600", "#A5A5A5", "#FFD8F4", "#91E68D"), levels(diet_type))
stomach_type_colors <- setNames(c("#eff3ff", "#bdd7e7", "#6baed6", "#2171b5"), levels(stomach_type))

df$names <- row.names(df)

dietRatios <- c("Diet.Inv", "Diet.Vend", "Diet.Vect", "Diet.Vfish", 
                "Diet.Vunk", "Diet.Scav", "Diet.Fruit",               
                "Diet.Nect", "Diet.Seed", "Diet.Plant")


#######################################################
# Hierchial cluster analysis
#######################################################
sto_chrs <- df[, c(8:14)]
sto_chrs[] <- lapply(sto_chrs, factor)
gower_dist <- daisy(sto_chrs, metric = c("gower"))
cluster <- hclust(gower_dist)
cluster <- as.phylo(cluster)

# Figure S3
pdf("h_cluster.pdf")
plot(cluster, #tip.col = stomach_type_colors[df[temp$tip.label, ]$Stomach.type], 
     font = 3, cex = .3)
dev.off()

######################################################
# Functions
######################################################
perform_pgls <- function(dietRatio, comp_data){
  formula <- as.formula(paste("log10(GM) ~ log10(BM) + ", dietRatio))
  pgls(formula, data = comp_data, lambda = "ML")
}

run_all_pgls <- function(tree, df){
  comp_data <- comparative.data(phy = tree, 
                                data = df, 
                                names.col = "names")
  
  PGLS <- pgls(log10(GM) ~ log10(BM), data = comp_data, lambda = "ML")
  stomachPGLS <- pgls(log10(GM) ~ log10(BM) + Stomach.type, data = comp_data, lambda = "ML")
  dietPGLS <- pgls(log10(GM) ~ log10(BM) + DietCat, data = comp_data, lambda = "ML")
  
  
  dietRatioPGLS <- lapply(dietRatios, 
                          function(dietRatio){perform_pgls(dietRatio = dietRatio, 
                                                           comp_data = comp_data)})
  names(dietRatioPGLS) <- dietRatios
  
  return(append(list(PGLS = PGLS, dietPGLS = dietPGLS, stomachPGLS = stomachPGLS), dietRatioPGLS))
}

fit_lambda_diet <- function(tree) {
  lambda_diet <- fitDiscrete(tree, diet_type, model = "ER", transform = "lambda")
  c(lambda = lambda_diet$opt$lambda, 
    lnL = lambda_diet$opt$lnL, 
    aic = lambda_diet$opt$aic, 
    aicc = lambda_diet$opt$aicc)
}

fit_kappa_diet <- function(tree) {
  kappa_diet <- fitDiscrete(tree, diet_type, model = "ER", transform = "kappa")
  c(kappa = kappa_diet$opt$kappa, 
    lnL = kappa_diet$opt$lnL, 
    aic = kappa_diet$opt$aic, 
    aicc = kappa_diet$opt$aicc)
}

fit_lambda_stomach <- function(tree) {
  lambda_stomach <- fitDiscrete(tree, stomach_type, model = "ER", transform = "lambda")
  c(lambda = lambda_stomach$opt$lambda, 
    lnL = lambda_stomach$opt$lnL, 
    aic = lambda_stomach$opt$aic, 
    aicc = lambda_stomach$opt$aicc)
}

fit_kappa_stomach <- function(tree) {
  kappa_stomach <- fitDiscrete(tree, stomach_type, model = "ER", transform = "kappa")
  c(kappa = kappa_stomach$opt$kappa, 
    lnL = kappa_stomach$opt$lnL, 
    aic = kappa_stomach$opt$aic, 
    aicc = kappa_stomach$opt$aicc)
}

fit_lambda_gizM <- function(tree) {
  gizM <- setNames(df$gizM, row.names(df))
  gizM <- gizM[!is.na(gizM)]
  dropped_tree <- drop.tip(tree, name.check(tree,gizM)$tree_not_data)
  lambda_gizM <- fitContinuous(dropped_tree, gizM, model = "lambda")
  c(lambda = lambda_gizM$opt$lambda, 
    lnL = lambda_gizM$opt$lnL, 
    aic = lambda_gizM$opt$aic, 
    aicc = lambda_gizM$opt$aicc)
}

fit_kappa_gizM <- function(tree, gizM) {
  gizM <- setNames(df$gizM, row.names(df))
  gizM <- gizM[!is.na(gizM)]
  dropped_tree <- drop.tip(tree, name.check(tree,gizM)$tree_not_data)
  kappa_gizM <- fitContinuous(dropped_tree, gizM, model = "kappa")
  c(kappa = kappa_gizM$opt$kappa, 
    lnL = kappa_gizM$opt$lnL, 
    aic = kappa_gizM$opt$aic, 
    aicc = kappa_gizM$opt$aicc)
}


get_PGLS_summary_list <- function(PGLS_result){
  PGLS_summary_list <- lapply(PGLS_result, 
                              function(x){
                                data.frame(summary(x)$coefficients)
                              })
  for (i in names(PGLS_result)){
    PGLS_summary_list[[i]]$AIC <-AIC(PGLS_result[[i]])
    PGLS_summary_list[[i]]$AICc <- AICc(PGLS_result[[i]])
  }
  PGLS_summary_table <- do.call(rbind, PGLS_summary_list)
  PGLS_summary_table <- round(PGLS_summary_table, 3)[, -3]
  colnames(PGLS_summary_table) <- c("Estimates", "SE", "p", "AIC", "AICc")
  return(PGLS_summary_table)
}  

get_pval_Anova <- function(tree){
  temp <- lapply(dietQuant, function(x){
    x_cat <- set_names(df$Stomach.type, row.names(df))
    y_val <- set_names(asin(sqrt(df[, x])), row.names(df))
    result <- phylANOVA(tree, x_cat, y_val)
    return(result)
  })
  names(temp) <- dietQuant
  pval_list <- lapply(temp, function(x){x$Pt})
  return(pval_list)
}


run_pglsBM <- function(tree){
  comp_data <- comparative.data(phy = tree, 
                                data = df, 
                                names.col = "names")
  
  pglsBM_result <- lapply(dietQuant, function(dietRatio){
    formulaBM <- as.formula(paste("asin(sqrt(", dietRatio, ")) ~ log10(BM)"))
    pglsBM <- pgls(formulaBM, data = comp_data, lambda = "ML")
    return(pglsBM)
  })
  names(pglsBM_result) <- dietQuant
  return(pglsBM_result)
}

run_pglsALL <- function(tree){
  comp_data <- comparative.data(phy = tree, 
                                data = df, 
                                names.col = "names")
  
  pglsALL_result <- lapply(dietQuant, function(dietRatio){
    formulaALL <- as.formula(paste("asin(sqrt(", dietRatio, ")) ~ log10(BM) + 
                                   log10(GM) + Stomach.type"))
    pglsALL <- pgls(formulaALL, data = comp_data, lambda = "ML")
    return(pglsALL)
  })
  names(pglsALL_result) <- dietQuant
  return(pglsALL_result)
}


AICc <- function(model){
  k <- length(coef(model))
  n <- nobs(model)
  aic <- AIC(model)
  aicc <- aic + (2 * k * (k + 1)) / (n - k - 1)
  return(aicc)
}

pglsRatio_get_summary_list <- function(pglsRatioResult, diettype){
  data_table <- data.frame(summary(pglsRatioResult[[diettype]])$coefficients)
  data_table <- data_table[, -3]
  colnames(data_table) <- c("Estimate", "SE", "p")
  data_table$AIC <- AIC(pglsRatioResult[[diettype]])
  data_table$AICc <- AICc(pglsRatioResult[[diettype]])
  return(round(data_table, 4))
}

get_summary_pglsDR <- function(summary_pglsDR){
  summary_pglsDR_array <- array(unlist(summary_pglsDR), 
                                dim = c(nrow(summary_pglsDR[[1]]), 
                                        ncol(summary_pglsDR[[1]]), 
                                        length(summary_pglsDR)))
  median_df <- apply(summary_pglsDR_array, c(1, 2), median)
  row.names(median_df) <- row.names(summary_pglsDR[[1]])
  colnames(median_df) <- colnames(summary_pglsDR[[1]])
  
  return(median_df)
}

get_summary_table <- function(model){
  data_table <- data.frame(summary(model)$coefficients)
  data_table <- data_table[, -3]
  colnames(data_table) <- c("Estimate", "SE", "p")
  data_table$AIC <- AIC(model)
  data_table$AICc <- AICc(model)
  return(round(data_table, 4))
}


######################################################
# Phylogenetic signal estimations
######################################################

diet_physig_list <- stomach_physig_list <- gizM_physig_list <- list()

random_indices <- sample(names(alltrees))
i <- 1
while (i <= length(random_indices) && length(diet_physig_list) < nTrees) {
  result <- tryCatch({
    lambda_result <- fit_lambda_diet(alltrees[[random_indices[i]]])
    kappa_result <- fit_kappa_diet(alltrees[[random_indices[i]]])
    list(lambda = lambda_result, kappa = kappa_result)
  }, error = function(e) {
    NULL
  })
  
  if (!is.null(result)) {
    diet_physig_list[[random_indices[i]]] <- result
  }
  i <- i + 1
}

i <- 1
while (i <= length(random_indices) && length(stomach_physig_list) < nTrees) {
  result <- tryCatch({
    lambda_result <- fit_lambda_stomach(alltrees[[random_indices[i]]])
    kappa_result <- fit_kappa_stomach(alltrees[[random_indices[i]]])
    list(lambda = lambda_result, kappa = kappa_result)
  }, error = function(e) {
    NULL
  })
  
  if (!is.null(result)) {
    stomach_physig_list[[random_indices[i]]] <- result
  }
  i <- i + 1
}

i <- 1
while (i <= length(random_indices) && length(gizM_physig_list) < nTrees) {
  result <- tryCatch({
    lambda_result <- fit_lambda_gizM(alltrees[[random_indices[i]]])
    kappa_result <- fit_kappa_gizM(alltrees[[random_indices[i]]])
    list(lambda = lambda_result, kappa = kappa_result)
  }, error = function(e) {
    NULL
  })
  if (!is.null(result)) {
    gizM_physig_list[[random_indices[i]]]<- result
  }
  i <- i + 1
}

diet_table <- cbind(t(sapply(diet_physig_list, function(res) res$lambda)), 
                    t(sapply(diet_physig_list, function(res) res$kappa)))

stomach_table <- cbind(t(sapply(stomach_physig_list, function(res) res$lambda)), 
                    t(sapply(stomach_physig_list, function(res) res$kappa)))

gizM_table <- cbind(t(sapply(gizM_physig_list, function(res) res$lambda)), 
                       t(sapply(gizM_physig_list, function(res) res$kappa)))

physig_tables <- list(diet = diet_table, 
                      stomach = stomach_table, 
                      gizM = gizM_table)

physig_table <- round(t(sapply(physig_tables, function(x){apply(x, 2, median)})), 2)


# Table S1
write.csv(physig_table, "phylogenetic signals.csv")


#############################
#GLS
#############################

dfGLS <- df[, c("GM", "BM", "Stomach.type", "DietCat", 
                        "Diet.Inv", "Diet.Vend", "Diet.Vect", "Diet.Vfish", 
                        "Diet.Vunk", "Diet.Scav", "Diet.Fruit",               
                        "Diet.Nect", "Diet.Seed", "Diet.Plant")]
dfGLS <- na.omit(dfGLS)

GLS <- lm(log10(dfGLS$GM) ~ log10(dfGLS$BM))

dietGLS_cat <- lm(log10(df$GM) ~ log10(df$BM) + df$DietCat)
dietGLS_ratio <- lapply(colnames(df)[15:24], 
                  function(x){lm(log10(df$GM) ~ log10(df$BM) + df[, x])})
names(dietGLS_ratio) <- dietQuant
stomachGLS <- lm(log10(df$GM) ~ log10(df$BM) + df$Stomach.type)

summGLS <- summary(GLS)
summ_dietGLS <- summary(dietGLS_cat)
summ_stomachGLS <- summary(stomachGLS)
summ_dietGLS_ratio <- lapply(dietGLS_ratio, summary)

summary_list <- append(list(GLS = summGLS, 
                            dietGLS = summ_dietGLS, 
                            stomachGLS = summ_stomachGLS), 
                       summ_dietGLS_ratio)


summary_list <- lapply(summary_list, 
                        function(x){
                          data.frame(x$coefficients)
                          })

lms <- append(list(GLS = GLS, 
                   dietGLS = dietGLS_cat, 
                   stomachGLS = stomachGLS), 
              dietGLS_ratio)

for (i in names(summary_list)){
  summary_list[[i]]$AIC <-AIC(lms[[i]])
  summary_list[[i]]$AICc <- AICc(lms[[i]])
}

summary_table <- do.call(rbind, summary_list)
summary_table <- round(summary_table, 3)[, -3]
colnames(summary_table) <- c("Estimates", "SE", "p", "AIC", "AICc")

write.csv(summary_table, "summary_table.csv")  

aic.w(unique(data.frame(summary_table)$AICc))


################################
# PGLS
################################

results_list <- list()
i <- 1

while (i <= length(random_indices) && length(results_list) < nTrees) {
  result <- tryCatch({
    run_all_pgls(alltrees[[random_indices[i]]], df)
  }, error = function(e) {
    NULL
  })
  
  if (!is.null(result)) {
    results_list[[random_indices[i]]] <- result
  }
  i <- i + 1
}

summarized_PGLS_list <- lapply(results_list, get_PGLS_summary_list)

summarized_PGLS_array <- array(unlist(summarized_PGLS_list), 
                               dim = c(nrow(summarized_PGLS_list[[1]]), 
                                       ncol(summarized_PGLS_list[[1]]), 
                                       length(summarized_PGLS_list)))

median_df <- apply(summarized_PGLS_array, c(1, 2), median)
row.names(median_df) <- row.names(summarized_PGLS_list[[1]])
colnames(median_df) <- colnames(summarized_PGLS_list[[1]])


write.csv(median_df, "PGLS_median_summary_table.csv") 

aic.w(unique(data.frame(median_df)$AICc))


######################################################
# Stomach morphotype - diet associations 
######################################################
stomach_diet <- fisher.test(table(df$Stomach.type, df$DietCat), simulate.p.value = T)
cont_table <- table(stomach_type, diet_type)
# Table S2
write.csv(cont_table, "contingency table.csv")

summary_df <- df %>%
  group_by(Stomach.type) %>%
  summarise(
    InvMean = mean(Diet.Inv, na.rm = TRUE),
    InvSD =     sd(Diet.Inv, na.rm = TRUE),
    VendMean = mean(Diet.Vend, na.rm = TRUE),
    VendSD =     sd(Diet.Vend, na.rm = TRUE),
    VectMean = mean(Diet.Vect, na.rm = TRUE),
    VectSD =     sd(Diet.Vect, na.rm = TRUE),
    VfishMean = mean(Diet.Vfish, na.rm = TRUE),
    VfishSD =     sd(Diet.Vfish, na.rm = TRUE),
    VunkMean = mean(Diet.Vunk, na.rm = TRUE),
    VunkSD =     sd(Diet.Vunk, na.rm = TRUE),
    ScavMean = mean(Diet.Scav, na.rm = TRUE),
    ScavSD =     sd(Diet.Scav, na.rm = TRUE),
    FruitMean = mean(Diet.Fruit, na.rm = TRUE),
    FruitSD =     sd(Diet.Fruit, na.rm = TRUE),
    NectMean = mean(Diet.Nect, na.rm = TRUE),
    NectSD =     sd(Diet.Nect, na.rm = TRUE),
    SeedMean = mean(Diet.Seed, na.rm = TRUE),
    SeedSD =     sd(Diet.Seed, na.rm = TRUE),
    PlantMean = mean(Diet.Plant, na.rm = TRUE),
    PlantSD =     sd(Diet.Plant, na.rm = TRUE)
  )
summary_df <- data.frame(summary_df)

write.csv(summary_df, "propDiet.csv")


diet_stomach_test <- lapply(dietQuant, function(x){
  pairwise.t.test(asin(sqrt(df[, x])), df$Stomach.type,
                  p.adjust.method = "bonferroni")
})

names(diet_stomach_test) <- dietQuant
pval_diet_stomach_test <- lapply(diet_stomach_test, function(x){data.frame(x$p.value)})
pval_diet_stomach_test <- do.call(rbind, pval_diet_stomach_test)

write.csv(pval_diet_stomach_test, file = "pval_diet_stomach_test.csv")


#################################################
#Phylogenetic ANOVA
#################################################
pAnova_results <- list()
i <- 1
while (i <= length(random_indices) && length(pAnova_results) < nTrees) {
  result <- tryCatch({
    get_pval_Anova(alltrees[[random_indices[i]]])
  }, error = function(e) {
    ErrorID <<- c(ErrorID, random_indices[i])
    NULL
  })
  if (!is.null(result)) {
    pAnova_results[[random_indices[i]]] <- result
  }
  i <- i + 1
}

pAnova_results_regroup <- lapply(dietQuant, function(dietProp){
  lapply(pAnova_results, function(x){x[[dietProp]]})
})

names(pAnova_results_regroup) <- dietQuant

pAnova_medians <-lapply(pAnova_results_regroup, function(test_result_per_tree){
  temp <- array(unlist(test_result_per_tree), 
                dim = c(nrow(test_result_per_tree[[1]]), 
                        ncol(test_result_per_tree[[1]]), 
                        length(test_result_per_tree)))
  
  median_values <- apply(temp, c(1, 2), median)
  row.names(median_values) <- row.names(test_result_per_tree[[1]])
  colnames(median_values) <- colnames(test_result_per_tree[[1]])
  return(median_values)
})
pAnova_medians_table <- do.call(rbind, lapply(pAnova_medians, as.data.frame))
write.csv(pAnova_medians_table, "pANOVA_median_summary_table.csv") 


pdf("mosaic plot.pdf")
mosaicplot(proportions(cont_table, margin = 1), 
           col = diet_colors, main = NULL, cex.axis = 1, xlab = "Stomach type", ylab = "Diet")
dev.off()


pdf("scatterplot.pdf", width = 4.5, height = 3)

par(mar = c(3, 3, 0, 0), oma = c(0, 0, 0, 0.1), mgp = c(1.7, 0.7, 0), cex = 1)

stomach_pch <- setNames(c(15, 16, 17, 18), levels(stomach_type))
plot(log10(df$GM) ~ log10(df$BM), 
     col = diet_colors[diet_type[row.names(df)]], 
     pch = stomach_pch[stomach_type], 
     xlab = "log10(BM)", 
     ylab = "log10(VM)")

legend("bottomright", names(diet_colors), 
       pch = 19, 
       col = diet_colors)
legend("topleft", names(stomach_pch), 
       pch = stomach_pch)

dev.off()
