# Supplementary material for: Anatomical description of neornithine stomach with implications on neornithine stomach morphology
Source: J Anat. 2024 Aug 17;245(5):787–96. doi: 10.1111/joa.14123 (PMC11470792; doi:10.1111/joa.14123)
Supplement: Supplementary file 1 — Data S1. [file JOA-245-787-s001.zip › joa14123-sup-0006-TableS1.xlsx]

## Sheet: contingency table
Table S1. Contingency table of neornithine stomach morphotype against diet category.
	Vertebrate	Invertebrate	Omnivore	Fruit + nectar	Plant + seed
A	9	29	13	3	16
B	10	15	2	0	0
C	4	3	0	0	0
D	4	3	4	0	0
