# Supplementary material for: Anatomical description of neornithine stomach with implications on neornithine stomach morphology
Source: J Anat. 2024 Aug 17;245(5):787–96. doi: 10.1111/joa.14123 (PMC11470792; doi:10.1111/joa.14123)
Supplement: Supplementary file 1 — Data S1. [file JOA-245-787-s001.zip › joa14123-sup-0007-TableS2.xlsx]

## Sheet: propDiet
Table S2. Mean and standard errors of gizzard muscularities of showen per stomach morphotype and diet category.
	Inv		Vend		Vect		Vfish		Vunk
Morphotype	mean	se	mean	se	mean	se	mean	se	mean	se
A	0.471429	0.328873	0.0142857	0.0459543	0.0171429	0.0449522	0.0957143	0.227421	0.00428571	0.0203997
B	0.533333	0.383305	0.3	0.404779	0.0259259	0.0525693	0.0481481	0.1626	0	0
C	0.371429	0.298408	0.0571429	0.0786796	0.128571	0.095119	0.428571	0.368394	0	0
D	0.463636	0.150151	0	0	0	0	0.5	0.184391	0	0
	Scav		Fruit		Nect		Seed		Plant
A	0.0171429	0.0589065	0.0985714	0.179769	0.00857143	0.0407995	0.145714	0.157596	0.127143	0.191047
B	0.0296296	0.135348	0.037037	0.0687702	0.0037037	0.019245	0.0222222	0.0640513	0	0
C	0.0142857	0.0377964	0	0	0	0	0	0	0	0
D	0.0363636	0.06742	0	0	0	0	0	0	0	0
