# Supplementary material for: Anatomical description of neornithine stomach with implications on neornithine stomach morphology
Source: J Anat. 2024 Aug 17;245(5):787–96. doi: 10.1111/joa.14123 (PMC11470792; doi:10.1111/joa.14123)
Supplement: Supplementary file 1 — Data S1. [file JOA-245-787-s001.zip › joa14123-sup-0008-TableS3.xlsx]

## Sheet: diet_stomach_association
Table S3. p values of the tests of proportion of diets against stomach morphotypes.
		pairwise t test			Phylogenetic ANOVA
		A	B	C	A	B	C
%Inv	B	1	NA	NA	1	NA	NA
	C	1	1	NA	1	1	NA
	D	1	1	1	1	1	1
%Vend	B	<0.001	NA	NA	0.132	NA	NA
	C	0.8227	0.0606	NA	1	0.912	NA
	D	0.8227	<0.001	0.8227	1	0.34	1
%Vect	B	0.4686	NA	NA	1	NA	NA
	C	<0.001	<0.001	NA	0.065	0.108	NA
	D	0.4686	0.2968	<0.001	1	1	0.03
%Vfish	B	0.4971	NA	NA	1	NA	NA
	C	<0.001	<0.001	NA	0.105	0.09	NA
	D	<0.001	<0.001	0.7266	0.085	0.06	1
%Vunk	B	1	NA	NA	1	NA	NA
	C	1	1	NA	1	1	NA
	D	1	1	1	1	1	1
%Vscav	B	1	NA	NA	1	NA	NA
	C	1	1	NA	1	1	NA
	D	1	1	1	1	1	1
%Fruit	B	0.3913	NA	NA	1	NA	NA
	C	0.282	0.8483	NA	1	1	NA
	D	0.1212	0.8483	1	1	1	1
%Nect	B	1	NA	NA	1	NA	NA
	C	1	1	NA	1	1	NA
	D	1	1	1	1	1	1
%Seed	B	<0.001	NA	NA	0.531	NA	NA
	C	0.0056	1	NA	0.59	1	NA
	D	<0.001	1	1	0.59	1	1
%Plant	B	<0.001	NA	NA	0.609	NA	NA
	C	0.0526	1	NA	1	1	NA
	D	0.0131	1	1	1	1	1
