# Supplementary material for: Anatomical description of neornithine stomach with implications on neornithine stomach morphology
Source: J Anat. 2024 Aug 17;245(5):787–96. doi: 10.1111/joa.14123 (PMC11470792; doi:10.1111/joa.14123)
Supplement: Supplementary file 1 — Data S1. [file JOA-245-787-s001.zip › joa14123-sup-0009-TableS4.xlsx]

## Sheet: summary_table
Table S4. Summarized table of the models testing relationships among gizzard muscularity, body mass, diet category, diet proportions, and stomach morphotypes.
			GLS (median values)						PGLS (median values)
	Parameter		Estimates	SE	p	AIC	AICc		Estimates	SE	p	AIC	AICc
log10(GM) ~ log10(BM)	Intercept		-1.664	0.11	<0.001	74.317	74.432		-1.349	0.199	<0.001	17.078	17.194
	BM		0.873	0.051	<0.001				0.807	0.058	<0.001
log10(GM) ~ log10(BM) + diet category	Intercept		-1.67	0.201	<0.001	60.693	61.533		-1.4865	0.2485	<0.001	15.663	16.503
	BM		0.928	0.055	<0.001				0.8515	0.061	<0.001
	Invertebrate		-0.088	0.185	0.635				0.009	0.158	0.9565
	Omnivore		-0.083	0.193	0.67				0.0405	0.163	0.806
	PlantSeed		0.165	0.2	0.412				0.168	0.166	0.316
	VertFishScav		-0.327	0.196	0.098				-0.1305	0.167	0.4375
log10(GM) ~ log10(BM) + stomach morphotype	Intercept		-1.676	0.08	<0.001	5.567	6.161		-1.3955	0.143	<0.001	-6.254	-5.66
	BM		0.948	0.038	<0.001				0.865	0.048	<0.001
	B		-0.172	0.058	0.004				-0.194	0.092	0.039
	C		-0.37	0.1	<0.001				-0.3915	0.136	0.005
	D		-0.782	0.079	<0.001				-0.837	0.123	<0.001
log10(GM) ~ log10(BM) + %Inv	Intercept		-1.675	0.168	<0.001	76.31	76.543		-1.407	0.224	<0.001	18.8525	19.0855
	BM		0.876	0.061	<0.001				0.821	0.064	<0.001
	%Inv		0.01	0.121	0.936				0.054	0.101	0.593
log10(GM) ~ log10(BM) + %Vend	Intercept		-1.679	0.11	<0.001	74.456	74.689		-1.361	0.1975	<0.001	17.4665	17.6995
	BM		0.888	0.052	<0.001				0.818	0.058	<0.001
	%Vend		-0.196	0.145	0.18				-0.19	0.15	0.207
log10(GM) ~ log10(BM) + %Vect	Intercept		-1.656	0.111	<0.001	75.828	76.061		-1.3285	0.202	<0.001	18.4775	18.7105
	BM		0.864	0.052	<0.001				0.793	0.059	<0.001
	%Vect		0.408	0.591	0.492				0.546	0.505	0.273
log10(GM) ~ log10(BM) + %Vfish	Intercept		-1.754	0.099	<0.001	50.897	51.13		-1.4485	0.191	<0.001	7.4015	7.6345
	BM		0.961	0.048	<0.001				0.8665	0.057	<0.001
	%Vfish		-0.624	0.118	<0.001				-0.441	0.127	0.001
log10(GM) ~ log10(BM) + %Vunk	Intercept		-1.624	0.11	<0.001	71.948	72.181		-1.343	0.199	<0.001	17.4385	17.6715
	BM		0.849	0.051	<0.001				0.8	0.058	<0.001
	%Vunk		5.05	2.426	0.04				1.8395	1.459	0.212
log10(GM) ~ log10(BM) + %Scav	Intercept		-1.667	0.11	<0.001	75.314	75.547		-1.3385	0.201	<0.001	18.7755	19.0085
	BM		0.879	0.051	<0.001				0.801	0.059	<0.001
	%Scav		-0.381	0.385	0.325				0.154	0.279	0.581
log10(GM) ~ log10(BM) + %Fruit	Intercept		-1.702	0.109	<0.001	71.541	71.774		-1.3565	0.199	<0.001	17.9485	18.1815
	BM		0.876	0.05	<0.001				0.8	0.058	<0.001
	%Fruit		0.457	0.21	0.032				0.19	0.18	0.2935
log10(GM) ~ log10(BM) + %Nect	Intercept		-1.644	0.116	<0.001	75.977	76.21		-1.329	0.199	<0.001	17.805	18.038
	BM		0.865	0.053	<0.001				0.799	0.058	<0.001
	%Nect		-0.568	0.987	0.566				-0.813	0.725	0.266
log10(GM) ~ log10(BM) + %Seed	Intercept		-1.776	0.107	<0.001	61.164	61.397		-1.4285	0.196	<0.001	15.073	15.306
	BM		0.887	0.048	<0.001				0.814	0.057	<0.001
	%Seed		0.898	0.226	<0.001				0.4355	0.2155	0.046
log10(GM) ~ log10(BM) + %Plant	Intercept		-1.638	0.101	<0.001	57.221	57.454		-1.4075	0.197	<0.001	15.6315	15.8645
	BM		0.83	0.048	<0.001				0.8085	0.057	<0.001
	%Plant		0.865	0.192	<0.001				0.358	0.191	0.065
